# Supplementary material for: In silico analyses for potential key genes associated with gastric cancer
Source: PeerJ. 2018 Dec 7;6:e6092. doi: 10.7717/peerj.6092 (PMC6287586; doi:10.7717/peerj.6092)
Supplement: Supplemental Information 3 [file peerj-06-6092-s003.xls]

## Sheet: Sheet2
ID	adj.P.Val	P.Value	t	B	logFC	Gene.symbol	Gene.title
7924309	7.46e-19	2.56e-23	-52.0688	36.0031	-5.87688	ESRRG	estrogen related receptor gamma
8053725	4.55e-16	3.12e-20	-36.72	32.4244	-4.56373	LOC101060524///DRD5P2///DRD5	D(1B) dopamine receptor-like///dopamine receptor D5 pseudogene 2///dopamine receptor D5
8036110	7.76e-16	7.99e-20	-35.058	31.8568	-7.55961	ATP4A	ATPase H+/K+ transporting alpha subunit
7905025	1.21e-15	1.67e-19	-33.8068	31.3969	-4.52424	LOC101060524///DRD5P2///DRD5	D(1B) dopamine receptor-like///dopamine receptor D5 pseudogene 2///dopamine receptor D5
8022655	1.88e-15	3.23e-19	-32.7154	30.9708	-5.6098	AQP4	aquaporin 4
7972923	1.25e-13	2.57e-17	-26.3153	27.9043	-7.84522	ATP4B	ATPase H+/K+ transporting beta subunit
8053728	7.17e-13	1.72e-16	-23.9228	26.4452	-3.07642	LOC101060524///DRD5P2///DRD5	D(1B) dopamine receptor-like///dopamine receptor D5 pseudogene 2///dopamine receptor D5
7999952	1.25e-12	3.42e-16	-23.1103	25.9014	-3.7452	PDILT	protein disulfide isomerase like, testis expressed
8171403	1.39e-12	4.29e-16	-22.8466	25.7191	-2.69128	ASB11	ankyrin repeat and SOCS box containing 11
7903945	1.62e-12	5.55e-16	-22.552	25.5121	-6.33551	CHIA	chitinase, acidic
7905020	1.14e-11	4.29e-15	-20.3316	23.8257	-2.67732	LOC101060524///DRD5P2///DRD5	D(1B) dopamine receptor-like///dopamine receptor D5 pseudogene 2///dopamine receptor D5
7948433	2.15e-11	8.87e-15	-19.5912	23.2095	-8.12393	GIF	gastric intrinsic factor
8009493	2.26e-11	1.01e-14	-19.465	23.1016	-4.87678	KCNJ16	potassium voltage-gated channel subfamily J member 16
7938090	3.74e-11	1.8e-14	-18.8961	22.604	-3.67662	CCKBR	cholecystokinin B receptor
8058591	1.15e-10	5.93e-14	-17.7691	21.5622	-2.17749	ACADL	acyl-CoA dehydrogenase, long chain
8119052	1.55e-10	8.5e-14	-17.4422	21.2453	-1.96395	PNPLA1	patatin like phospholipase domain containing 1
8160546	1.61e-10	9.95e-14	-17.3003	21.1057	-2.23676	LINGO2	leucine rich repeat and Ig domain containing 2
7952884	3.26e-10	2.12e-13	-16.6322	20.4297	-1.83483	B3GAT1	beta-1,3-glucuronyltransferase 1
8068375	4.49e-10	3.08e-13	-16.3122	20.0949	-2.31501	SMIM11A	small integral membrane protein 11A
8147273	4.96e-10	3.57e-13	-16.1865	19.9614	-3.5352	SLC26A7	solute carrier family 26 member 7
8099746	6.97e-10	5.26e-13	-15.8621	19.6116	-5.04781	CCKAR	cholecystokinin A receptor
8129666	7.3e-10	5.99e-13	-15.7552	19.4945	-4.48039	SLC2A12	solute carrier family 2 member 12
8008297	7.3e-10	6.21e-13	-15.7244	19.4607	-2.11167	XYLT2	xylosyltransferase 2
7943530	7.3e-10	6.26e-13	-15.7187	19.4543	-2.57039	GRIA4	glutamate ionotropic receptor AMPA type subunit 4
8028084	1.04e-09	9.3e-13	-15.3946	19.0933	-2.90353	APLP1	amyloid beta precursor like protein 1
8040073	2.24e-09	2.08e-12	-14.7532	18.3542	-2.91375	LINC01105///LINC01105	long intergenic non-protein coding RNA 1105///long intergenic non-protein coding RNA 1105
8136187	2.24e-09	2.15e-12	-14.7283	18.3248	-7.24014	CPA2	carboxypeptidase A2
8056977	2.97e-09	2.95e-12	-14.483	18.0327	-1.10521	NFE2L2	nuclear factor, erythroid 2 like 2
8046792	3.47e-09	3.57e-12	-14.3362	17.8555	-3.09988	DUSP19	dual specificity phosphatase 19
8106689	5.3e-09	5.64e-12	-13.9915	17.4319	-3.92869	CKMT2	creatine kinase, mitochondrial 2
7916944	5.48e-09	6.02e-12	-13.9426	17.3709	-2.08319	PTGER3	prostaglandin E receptor 3
7899361	1.13e-08	1.27e-11	-13.3914	16.6689	-1.64265	STX12	syntaxin 12
7988672	1.55e-08	1.8e-11	-13.143	16.3432	-3.09566	HDC	histidine decarboxylase
8131069	1.91e-08	2.4e-11	-12.9393	16.0717	-2.44044	GPER1	G protein-coupled estrogen receptor 1
8068369	2.87e-08	3.75e-11	-12.6308	15.6526	-6.30798	KCNE2	potassium voltage-gated channel subfamily E regulatory subunit 2
8119403	3.13e-08	4.19e-11	-12.5534	15.546	-2.96388	APOBEC2	apolipoprotein B mRNA editing enzyme catalytic subunit 2
8078933	3.94e-08	5.4e-11	-12.38	15.3048	-2.39461	MYRIP	myosin VIIA and Rab interacting protein
8140028	4.18e-08	5.88e-11	-12.3228	15.2245	-2.85824	TRIM50	tripartite motif containing 50
8056837	4.64e-08	6.78e-11	-12.2273	15.0898	-3.80742	GPR155	G protein-coupled receptor 155
8102249	4.64e-08	6.85e-11	-12.2201	15.0796	-4.48378	ETNPPL	ethanolamine-phosphate phospho-lyase
7910694	7.08e-08	1.07e-10	-11.9236	14.655	-1.54301	EDARADD	EDAR associated death domain
8161654	7.67e-08	1.18e-10	-11.8566	14.5577	-1.16755	TRPM3	transient receptor potential cation channel subfamily M member 3
8106336	7.83e-08	1.25e-10	-11.8208	14.5055	-1.54192	SV2C	synaptic vesicle glycoprotein 2C
7983867	7.83e-08	1.27e-10	-11.8119	14.4925	-2.25174	CGNL1	cingulin like 1
7947496	7.83e-08	1.29e-10	-11.801	14.4767	-2.5351	SLC1A2	solute carrier family 1 member 2
8094156	8.82e-08	1.48e-10	-11.7097	14.3426	-1.24379	DRD5	dopamine receptor D5
8085293	9.67e-08	1.66e-10	-11.6369	14.2353	-3.43185	GHRL	ghrelin/obestatin prepropeptide
8113023	1.15e-07	2.09e-10	-11.4886	14.0146	-1.56113	TMEM161B	transmembrane protein 161B
8059580	1.18e-07	2.18e-10	-11.4596	13.9712	-3.08815	DNER	delta/notch like EGF repeat containing
7909127	1.23e-07	2.32e-10	-11.4217	13.9143	-4.93749	MFSD4A	major facilitator superfamily domain containing 4A
8133625	1.44e-07	2.77e-10	-11.3081	13.7427	-2.04061	TRIM74///TRIM73///TRIM50	tripartite motif containing 74///tripartite motif containing 73///tripartite motif containing 50
7943760	1.55e-07	3.04e-10	-11.2501	13.6545	-1.45047	SIK2	salt inducible kinase 2
8088866	1.68e-07	3.34e-10	-11.1905	13.5636	-1.60684	CNTN3	contactin 3
8084002	1.74e-07	3.52e-10	-11.1562	13.5109	-1.31578	KCNMB2	potassium calcium-activated channel subfamily M regulatory beta subunit 2
7925342	2.06e-07	4.3e-10	-11.0314	13.3186	-3.19834	ERO1B	endoplasmic reticulum oxidoreductase 1 beta
7975876	2.14e-07	4.55e-10	-10.9974	13.2657	-1.06479	ESRRB	estrogen related receptor beta
8046116	2.4e-07	5.19e-10	-10.9149	13.1373	-0.858363	G6PC2	glucose-6-phosphatase catalytic subunit 2
7956658	2.81e-07	6.17e-10	-10.8084	12.9701	-2.97704	SLC16A7	solute carrier family 16 member 7
8059776	3.04e-07	6.88e-10	-10.742	12.8653	-2.89565	KCNJ13	potassium voltage-gated channel subfamily J member 13
8068383	3.24e-07	7.45e-10	-10.6937	12.7886	-4.59453	CLIC6	chloride intracellular channel 6
8019831	4.57e-07	1.07e-09	-10.4771	12.4415	-1.45262	CLUL1	clusterin like 1
8169389	4.62e-07	1.09e-09	-10.4618	12.4169	-1.75396	PAK3	p21 (RAC1) activated kinase 3
8120983	4.72e-07	1.14e-09	-10.436	12.3751	-1.43353	HTR1E	5-hydroxytryptamine receptor 1E
8146468	4.72e-07	1.15e-09	-10.4319	12.3685	-1.23772	RP1	retinitis pigmentosa 1 (autosomal dominant)
8101904	5.3e-07	1.32e-09	-10.3512	12.2372	-2.4068	ADH7	alcohol dehydrogenase 7 (class IV), mu or sigma polypeptide
7898967	5.3e-07	1.33e-09	-10.3466	12.2297	-1.60753	NCMAP	non-compact myelin associated protein
8059905	5.4e-07	1.37e-09	10.3272	12.1979	2.77505	COL6A3	collagen type VI alpha 3 chain
7966448	5.56e-07	1.43e-09	-10.3019	12.1566	-1.80687	TMEM116	transmembrane protein 116
8108301	5.96e-07	1.55e-09	10.2525	12.0756	2.08016	KIF20A	kinesin family member 20A
7992987	7.28e-07	1.92e-09	-10.1274	11.8689	-1.05505	HMOX2	heme oxygenase 2
7952268	9.82e-07	2.69e-09	9.93108	11.5407	2.45473	THY1	Thy-1 cell surface antigen
8139966	1.02e-06	2.83e-09	-9.90174	11.4913	-1.87071	TRIM74///TRIM73///TRIM50	tripartite motif containing 74///tripartite motif containing 73///tripartite motif containing 50
7997504	1.06e-06	2.97e-09	9.87392	11.4442	2.30926	CDH13	cadherin 13
8134452	1.12e-06	3.2e-09	-9.8326	11.3742	-1.35747	BHLHA15	basic helix-loop-helix family member a15
7911796	1.14e-06	3.28e-09	-9.8173	11.3483	-1.51912	LINC00982	long intergenic non-protein coding RNA 982
8057418	1.18e-06	3.45e-09	-9.78805	11.2985	-2.48899	ZNF385B	zinc finger protein 385B
7991034	1.43e-06	4.21e-09	-9.67538	11.1058	-2.49517	HOMER2	homer scaffolding protein 2
8098576	1.75e-06	5.34e-09	-9.54016	10.8723	-2.1984	SLC25A4	solute carrier family 25 member 4
8164833	1.82e-06	5.6e-09	-9.5133	10.8257	-1.89121	GBGT1///GBGT1	globoside alpha-1,3-N-acetylgalactosaminyltransferase 1///globoside alpha-1,3-N-acetylgalactosaminyltransferase 1
8110106	1.89e-06	5.89e-09	-9.48552	10.7773	-1.82839	HRH2	histamine receptor H2
8009639	2.01e-06	6.34e-09	-9.44414	10.7051	-2.1416	GPRC5C	G protein-coupled receptor class C group 5 member C
8082869	2.04e-06	6.52e-09	-9.42887	10.6784	-2.74953	PPP2R3A	protein phosphatase 2 regulatory subunit B''alpha
8127563	2.31e-06	7.44e-09	9.35476	10.5483	3.11498	COL12A1	collagen type XII alpha 1 chain
8154476	3.21e-06	1.06e-08	-9.16014	10.2032	-1.31859	SH3GL2	SH3 domain containing GRB2 like 2, endophilin A1
8008172	3.33e-06	1.11e-08	-9.13484	10.1579	-1.98529	B4GALNT2	beta-1,4-N-acetyl-galactosaminyltransferase 2
8146687	3.46e-06	1.19e-08	-9.09704	10.0902	-3.43659	ADHFE1	alcohol dehydrogenase, iron containing 1
7911793	3.66e-06	1.27e-08	-9.06155	10.0264	-1.10979	LINC00982	long intergenic non-protein coding RNA 982
7961524	3.93e-06	1.37e-08	-9.01776	9.94744	-2.56589	ERP27	endoplasmic reticulum protein 27
7903719	4.03e-06	1.42e-08	8.99892	9.91341	0.808843	AMPD2	adenosine monophosphate deaminase 2
7983718	4.11e-06	1.47e-08	-8.98269	9.88405	-1.20577	SCG3	secretogranin III
7929497	4.82e-06	1.74e-08	-8.89085	9.71717	-1.87018	ACSM6	acyl-CoA synthetase medium-chain family member 6
7914580	5.06e-06	1.84e-08	-8.8595	9.65996	-1.75329	FNDC5	fibronectin type III domain containing 5
8098060	5.38e-06	1.97e-08	-8.82213	9.59156	-0.715512	RXFP1	relaxin/insulin like family peptide receptor 1
8040077	6.3e-06	2.35e-08	-8.72816	9.41874	-0.690161	LOC400940///LOC400940	uncharacterized LOC400940///uncharacterized LOC400940
8081036	7.12e-06	2.68e-08	-8.65818	9.28925	-2.23103	CADM2	cell adhesion molecule 2
7920123	7.46e-06	2.84e-08	8.62864	9.23438	1.20295	S100A10	S100 calcium binding protein A10
7918008	8.46e-06	3.25e-08	-8.55752	9.10177	-1.55325	DBT	dihydrolipoamide branched chain transacylase E2
8012126	8.59e-06	3.33e-08	8.54473	9.07785	3.30133	CLDN7	claudin 7
8115099	8.8e-06	3.44e-08	8.52735	9.04532	1.83261	PDGFRB///PDGFRB	platelet derived growth factor receptor beta///platelet derived growth factor receptor beta
8147891	9.81e-06	3.95e-08	-8.45551	8.91034	-1.34938	PKHD1L1	polycystic kidney and hepatic disease 1 (autosomal recessive)-like 1
8052598	9.81e-06	3.97e-08	-8.45244	8.90456	-1.06094	WDPCP	WD repeat containing planar cell polarity effector
8128788	9.93e-06	4.05e-08	-8.44134	8.88363	-1.10535	AK9	adenylate kinase 9
8123303	9.98e-06	4.11e-08	-8.43409	8.86997	-1.63166	PACRG	PARK2 coregulated
8002283	9.98e-06	4.14e-08	-8.42989	8.86205	-4.09456	TMED6	transmembrane p24 trafficking protein 6
7912956	1.03e-05	4.3e-08	8.41104	8.82644	1.09185	RCC2	regulator of chromosome condensation 2
8049990	1.03e-05	4.36e-08	-8.40337	8.81194	-0.933781	FAM150B	family with sequence similarity 150 member B
8075049	1.07e-05	4.54e-08	-8.38184	8.77119	-1.2315	TMEM211	transmembrane protein 211
8072962	1.07e-05	4.58e-08	-8.3782	8.7643	-1.21863	MICALL1	MICAL like 1
7975284	1.11e-05	4.78e-08	-8.35562	8.72149	-3.00736	RDH12	retinol dehydrogenase 12 (all-trans/9-cis/11-cis)
7946860	1.11e-05	4.84e-08	-8.34859	8.70815	-0.72982	ABCC8	ATP binding cassette subfamily C member 8
8058627	1.13e-05	4.98e-08	-8.3346	8.68157	-1.43593	ERBB4	erb-b2 receptor tyrosine kinase 4
7970162	1.18e-05	5.21e-08	8.31051	8.63573	1.87637	ATP11A	ATPase phospholipid transporting 11A
8049317	1.25e-05	5.6e-08	-8.27339	8.56496	-1.77373	DGKD	diacylglycerol kinase delta
7913237	1.25e-05	5.63e-08	8.27122	8.56082	2.01525	CAMK2N1	calcium/calmodulin dependent protein kinase II inhibitor 1
7976350	1.3e-05	5.87e-08	-8.24884	8.51804	-0.710859	UNC79	unc-79 homolog (C. elegans)
7979133	1.39e-05	6.36e-08	8.20808	8.43997	1.98515	NID2	nidogen 2
8170648	1.46e-05	6.73e-08	8.17876	8.38365	2.69487	BGN	biglycan
8162492	1.46e-05	6.76e-08	-8.17633	8.37899	-3.18191	FBP2	fructose-bisphosphatase 2
8169145	1.52e-05	7.07e-08	-8.15382	8.33566	-0.942949	MUM1L1	MUM1 like 1
7928982	1.53e-05	7.22e-08	-8.14314	8.31508	-8.24213	LIPF	lipase F, gastric type
8052940	1.53e-05	7.27e-08	-8.13915	8.30739	-2.68006	PAIP2B///VPS36	poly(A) binding protein interacting protein 2B///vacuolar protein sorting 36 homolog
7954729	1.53e-05	7.31e-08	-8.13674	8.30275	-1.7952	FGD4	FYVE, RhoGEF and PH domain containing 4
8130837	1.61e-05	7.92e-08	-8.09555	8.22318	-1.57191	FRMD1	FERM domain containing 1
8115895	1.62e-05	8e-08	-8.09034	8.21311	-1.30896	KIAA1191	KIAA1191
7941148	1.62e-05	8.07e-08	-8.08604	8.20479	-1.36113	TM7SF2	transmembrane 7 superfamily member 2
8085504	1.62e-05	8.1e-08	-8.08422	8.20125	-0.872369	GRIP2	glutamate receptor interacting protein 2
8167185	1.74e-05	8.75e-08	8.04457	8.12439	1.83758	TIMP1	TIMP metallopeptidase inhibitor 1
8097038	1.74e-05	8.84e-08	-8.03968	8.11488	-1.37553	NDST3	N-deacetylase and N-sulfotransferase 3
7995362	1.77e-05	9.11e-08	-8.02456	8.0855	-2.03216	GPT2	glutamic--pyruvic transaminase 2
7979400	1.77e-05	9.12e-08	-8.02379	8.08402	-1.23259	C14orf37	chromosome 14 open reading frame 37
8134552	1.83e-05	9.48e-08	8.00431	8.0461	1.13165	ARPC1B	actin related protein 2/3 complex subunit 1B
8100541	1.84e-05	9.6e-08	7.99783	8.03348	0.991336	IGFBP7	insulin like growth factor binding protein 7
7933597	1.88e-05	9.84e-08	-7.98505	8.00856	-2.54264	ASAH2B///ASAH2	N-acylsphingosine amidohydrolase 2B///N-acylsphingosine amidohydrolase 2
7991815	1.92e-05	1.01e-07	-7.97006	7.97931	-1.999	PDIA2	protein disulfide isomerase family A member 2
8149725	2.4e-05	1.28e-07	-7.85435	7.75249	-1.73919	PEBP4	phosphatidylethanolamine binding protein 4
7995787	2.42e-05	1.29e-07	-7.84778	7.73954	-3.10152	MT1M	metallothionein 1M
7991809	2.49e-05	1.34e-07	-7.82974	7.704	-1.24041	ARHGDIG	Rho GDP dissociation inhibitor gamma
8127079	2.49e-05	1.35e-07	-7.82564	7.6959	-0.64178	GSTA5	glutathione S-transferase alpha 5
8047606	2.56e-05	1.39e-07	-7.81005	7.66514	-1.04989	NBEAL1	neurobeachin like 1
7972750	2.62e-05	1.44e-07	7.79392	7.63326	1.82892	COL4A1	collagen type IV alpha 1 chain
7933341	2.65e-05	1.47e-07	-7.78169	7.60907	-2.37103	ASAH2B///ASAH2	N-acylsphingosine amidohydrolase 2B///N-acylsphingosine amidohydrolase 2
7969243	2.65e-05	1.48e-07	7.78162	7.60894	1.86628	CKAP2	cytoskeleton associated protein 2
8083941	2.68e-05	1.5e-07	7.77318	7.59223	1.83314	ECT2	epithelial cell transforming 2
7974029	2.76e-05	1.55e-07	-7.75588	7.55794	-2.81996	TTC6	tetratricopeptide repeat domain 6
7937020	2.88e-05	1.63e-07	7.73218	7.51092	1.83467	MKI67	marker of proliferation Ki-67
7942596	2.89e-05	1.65e-07	7.72665	7.49993	1.86096	SERPINH1	serpin family H member 1
7962226	3.02e-05	1.73e-07	-7.70274	7.45239	-0.960819	SYT10	synaptotagmin 10
7955142	3.09e-05	1.78e-07	7.68845	7.42394	1.10858	CACNB3	calcium voltage-gated channel auxiliary subunit beta 3
7964631	3.2e-05	1.86e-07	-7.66755	7.38228	-1.32913	FAM19A2	family with sequence similarity 19 member A2, C-C motif chemokine like
8157246	3.24e-05	1.89e-07	-7.65885	7.36491	-1.55914	KIAA1958	KIAA1958
8132318	3.43e-05	2.05e-07	7.61885	7.28494	2.24508	ANLN	anillin actin binding protein
7936567	3.43e-05	2.05e-07	-7.61816	7.28357	-1.89952	RAB11FIP2	RAB11 family interacting protein 2
7981427	3.43e-05	2.05e-07	-7.61752	7.28229	-3.62305	CKB	creatine kinase B
8168146	3.43e-05	2.06e-07	7.61669	7.28062	1.75096	KIF4A	kinesin family member 4A
8102214	3.43e-05	2.06e-07	-7.61651	7.28026	-0.925936	PAPSS1	3'-phosphoadenosine 5'-phosphosulfate synthase 1
7989037	3.54e-05	2.14e-07	-7.59804	7.24326	-1.03231	DYX1C1-CCPG1///CCPG1	DYX1C1-CCPG1 readthrough (NMD candidate)///cell cycle progression 1
7940421	3.56e-05	2.16e-07	-7.5925	7.23214	-6.54974	PGA4///PGA3///PGA5	pepsinogen 4, group I (pepsinogen A)///pepsinogen 3, group I (pepsinogen A)///pepsinogen 5, group I (pepsinogen A)
7991800	3.78e-05	2.31e-07	-7.55891	7.16469	-1.34309	ARHGDIG	Rho GDP dissociation inhibitor gamma
7940441	3.78e-05	2.32e-07	-7.55738	7.16161	-6.73037	PGA4///PGA3///PGA5	pepsinogen 4, group I (pepsinogen A)///pepsinogen 3, group I (pepsinogen A)///pepsinogen 5, group I (pepsinogen A)
7983969	4.05e-05	2.5e-07	7.52032	7.08699	1.76894	CCNB2	cyclin B2
7897803	4.05e-05	2.51e-07	7.51792	7.08217	1.11443	PLOD1	procollagen-lysine,2-oxoglutarate 5-dioxygenase 1
7946454	4.08e-05	2.55e-07	-7.51122	7.06866	-2.29571	SCUBE2	signal peptide, CUB domain and EGF like domain containing 2
7940431	4.14e-05	2.61e-07	-7.49981	7.04562	-6.62284	PGA4///PGA3///PGA5	pepsinogen 4, group I (pepsinogen A)///pepsinogen 3, group I (pepsinogen A)///pepsinogen 5, group I (pepsinogen A)
8115327	4.14e-05	2.61e-07	7.49857	7.04312	1.49828	SPARC	secreted protein acidic and cysteine rich
8111569	4.14e-05	2.62e-07	-7.49645	7.03885	-2.86798	RANBP3L	RAN binding protein 3 like
7980096	4.63e-05	2.97e-07	-7.43594	6.9164	-1.70802	ALDH6A1	aldehyde dehydrogenase 6 family member A1
8056343	4.63e-05	2.97e-07	-7.43558	6.91568	-1.45544	COBLL1	cordon-bleu WH2 repeat protein like 1
8080578	4.71e-05	3.05e-07	-7.42237	6.88886	-0.954935	CACNA2D3	calcium voltage-gated channel auxiliary subunit alpha2delta 3
8068583	4.83e-05	3.15e-07	-7.40782	6.85932	-3.57349	KCNJ15	potassium voltage-gated channel subfamily J member 15
8089402	4.88e-05	3.2e-07	-7.39971	6.84284	-1.51622	GUCA1C	guanylate cyclase activator 1C
8149774	5.07e-05	3.34e-07	7.3786	6.79988	1.89752	LOXL2	lysyl oxidase like 2
8131179	5.3e-05	3.51e-07	7.35525	6.7523	1.60171	TTYH3	tweety family member 3
8062293	5.67e-05	3.77e-07	7.31962	6.67957	0.588779	DLGAP4	DLG associated protein 4
7909730	5.7e-05	3.81e-07	-7.31467	6.66945	-2.00663	KCNK2	potassium two pore domain channel subfamily K member 2
8078319	5.81e-05	3.91e-07	-7.30287	6.64531	-0.534671	ZCWPW2	zinc finger CW-type and PWWP domain containing 2
8127094	5.93e-05	4.03e-07	-7.28749	6.61381	-1.72672	GSTA4	glutathione S-transferase alpha 4
7968800	5.93e-05	4.05e-07	7.28548	6.6097	1.45133	DGKH	diacylglycerol kinase eta
8038505	5.99e-05	4.11e-07	-7.27845	6.59528	-0.787358	SIGLEC11	sialic acid binding Ig like lectin 11
7901140	6.15e-05	4.24e-07	7.26296	6.56352	0.91196	MAST2	microtubule associated serine/threonine kinase 2
8116835	6.19e-05	4.29e-07	-7.25796	6.55325	-2.39874	GCNT2	glucosaminyl (N-acetyl) transferase 2, I-branching enzyme (I blood group)
7899057	6.28e-05	4.39e-07	-7.24691	6.53056	-0.882182	MTFR1L	mitochondrial fission regulator 1 like
7918157	6.28e-05	4.39e-07	-7.2463	6.52932	-1.65179	VAV3	vav guanine nucleotide exchange factor 3
8165217	6.31e-05	4.47e-07	7.23755	6.51133	1.25314	NOTCH1	notch 1
7994109	6.31e-05	4.48e-07	7.23704	6.51028	1.85759	PLK1	polo like kinase 1
8173621	6.31e-05	4.48e-07	-7.23673	6.50964	-1.0038	KIAA2022	KIAA2022
8020844	6.46e-05	4.61e-07	-7.22251	6.48039	-0.912495	ASXL3	additional sex combs like 3, transcriptional regulator
8120061	6.46e-05	4.64e-07	-7.22023	6.47569	-0.978701	ENPP4	ectonucleotide pyrophosphatase/phosphodiesterase 4 (putative)
8162696	6.53e-05	4.75e-07	-7.20895	6.45247	-0.995156	XPA	XPA, DNA damage recognition and repair factor
8154512	6.59e-05	4.82e-07	-7.20171	6.43757	-0.844534	ADAMTSL1	ADAMTS like 1
8106978	6.73e-05	4.95e-07	-7.18852	6.41037	-1.03658	RFESD	Rieske Fe-S domain containing
8094988	6.73e-05	4.96e-07	-7.18753	6.40832	-3.42813	CWH43	cell wall biogenesis 43 C-terminal homolog
7968650	6.79e-05	5.03e-07	-7.18055	6.39392	-0.666447	SERTM1	serine rich and transmembrane domain containing 1
7967789	6.88e-05	5.18e-07	-7.16683	6.36559	-1.05513	PXMP2	peroxisomal membrane protein 2
8165674	6.88e-05	5.2e-07	-7.16509	6.362	-0.568868	SH3KBP1	SH3 domain containing kinase binding protein 1
8031650	6.88e-05	5.21e-07	-7.16431	6.36039	-0.64385	ZNF471	zinc finger protein 471
7927155	6.88e-05	5.24e-07	-7.16149	6.35457	-1.41529	FXYD4	FXYD domain containing ion transport regulator 4
8105121	6.88e-05	5.24e-07	-7.1614	6.35438	-2.03084	GHR	growth hormone receptor
8055941	7.02e-05	5.37e-07	-7.14941	6.32958	-0.761732	RPRM	reprimo, TP53 dependent G2 arrest mediator candidate
7902594	7.18e-05	5.52e-07	-7.13651	6.30289	-1.99573	PRKACB	protein kinase cAMP-activated catalytic subunit beta
8094556	7.23e-05	5.58e-07	7.13131	6.29214	1.23859	PGM2	phosphoglucomutase 2
8129458	7.32e-05	5.7e-07	-7.12131	6.27142	-1.0293	ARHGAP18	Rho GTPase activating protein 18
8092418	7.32e-05	5.7e-07	-7.12124	6.27128	-1.71023	ABCC5	ATP binding cassette subfamily C member 5
8001449	7.32e-05	5.72e-07	-7.11902	6.26668	-0.91193	IRX3	iroquois homeobox 3
8028916	7.47e-05	5.87e-07	7.10691	6.24158	0.68587	SNRPA	small nuclear ribonucleoprotein polypeptide A
8108217	7.53e-05	5.94e-07	7.1015	6.23035	1.78792	TGFBI	transforming growth factor beta induced
7960117	7.7e-05	6.12e-07	-7.08671	6.19966	-1.70566	PXMP2	peroxisomal membrane protein 2
8083826	7.81e-05	6.24e-07	-7.07759	6.18071	-0.75622	SEC62	SEC62 homolog, preprotein translocation factor
7931977	8.02e-05	6.51e-07	-7.05791	6.13979	-1.6526	ITIH5	inter-alpha-trypsin inhibitor heavy chain family member 5
8088180	8.02e-05	6.52e-07	7.057	6.13789	1.96402	WNT5A	Wnt family member 5A
7900699	8.05e-05	6.57e-07	7.05331	6.13021	1.57603	CDC20	cell division cycle 20
7969665	8.1e-05	6.64e-07	-7.04841	6.12002	-0.758727	HS6ST3	heparan sulfate 6-O-sulfotransferase 3
8168794	8.15e-05	6.71e-07	7.04341	6.1096	1.96319	CENPI	centromere protein I
8165575	8.18e-05	6.76e-07	-7.03946	6.10137	-1.11736	PNPLA7	patatin like phospholipase domain containing 7
8158317	8.41e-05	7.04e-07	7.02035	6.06153	0.721259	SPTAN1	spectrin alpha, non-erythrocytic 1
8097692	8.41e-05	7.06e-07	7.01879	6.05829	1.54328	EDNRA	endothelin receptor type A
8008784	8.41e-05	7.06e-07	7.01875	6.0582	1.67385	PRR11	proline rich 11
8110688	8.47e-05	7.15e-07	-7.01291	6.04601	-2.87135	SLC9A3	solute carrier family 9 member A3
7974008	8.5e-05	7.2e-07	-7.00971	6.03934	-1.85738	TTC6	tetratricopeptide repeat domain 6
7984588	8.57e-05	7.29e-07	-7.00397	6.02735	-1.34714	THSD4	thrombospondin type 1 domain containing 4
7923762	8.61e-05	7.36e-07	-6.99938	6.01777	-0.739215	KLHDC8A	kelch domain containing 8A
8023598	8.93e-05	7.66e-07	-6.9804	5.97809	-1.54388	RNF152	ring finger protein 152
7938777	9e-05	7.78e-07	6.97305	5.96273	1.236	LDHA	lactate dehydrogenase A
7953943	9e-05	7.78e-07	-6.97283	5.96226	-1.63811	GABARAPL1	GABA type A receptor associated protein like 1
8001133	9.02e-05	7.85e-07	6.96868	5.95358	1.45434	SHCBP1	SHC binding and spindle associated 1
7988581	9.02e-05	7.86e-07	-6.96825	5.95267	-0.945181	SECISBP2L	SECIS binding protein 2 like
7970513	9.1e-05	7.96e-07	6.96193	5.93943	1.94683	SKA3	spindle and kinetochore associated complex subunit 3
7979307	9.47e-05	8.32e-07	6.94129	5.89619	1.84776	DLGAP5	DLG associated protein 5
8127193	9.48e-05	8.38e-07	-6.93762	5.88849	-1.26897	BMP5///BMP5	bone morphogenetic protein 5///bone morphogenetic protein 5
8092726	9.48e-05	8.39e-07	6.93706	5.88733	3.30775	CLDN1	claudin 1
8149071	0.0001	8.92e-07	6.90801	5.82634	2.09367	ANGPT2	angiopoietin 2
8081903	0.000105	9.39e-07	-6.8838	5.77543	-1.17531	MAATS1	MYCBP associated and testis expressed 1
8066757	0.000106	9.52e-07	-6.87734	5.76182	-1.38279	SLC13A3	solute carrier family 13 member 3
7930454	0.000106	9.6e-07	-6.87346	5.75365	-1.50983	PDCD4	programmed cell death 4 (neoplastic transformation inhibitor)
8163678	0.000106	9.63e-07	-6.87227	5.75115	-0.610491	ASTN2	astrotactin 2
7982757	0.000107	9.69e-07	6.86924	5.74476	1.66779	KNL1	kinetochore scaffold 1
7913146	0.000109	1e-06	-6.85452	5.71375	-1.83308	AKR7A3	aldo-keto reductase family 7 member A3
8173825	0.000112	1.03e-06	-6.83959	5.68225	-2.22065	RPS6KA6	ribosomal protein S6 kinase A6
8134263	0.000113	1.05e-06	6.83323	5.66883	2.46102	COL1A2///COL1A2	collagen type I alpha 2 chain///collagen type I alpha 2 chain
8154951	0.000113	1.05e-06	-6.83118	5.66449	-1.30408	GLUL	glutamate-ammonia ligase
8062119	0.000117	1.09e-06	-6.81332	5.62674	-1.42633	MT1P3	metallothionein 1 pseudogene 3
8007388	0.000119	1.12e-06	-6.80282	5.60455	-2.38825	CNTD1	cyclin N-terminal domain containing 1
8164967	0.000121	1.13e-06	6.79564	5.58934	1.29677	VAV2	vav guanine nucleotide exchange factor 2
7976451	0.000121	1.14e-06	-6.79314	5.58406	-1.4597	PPP4R4	protein phosphatase 4 regulatory subunit 4
8110685	0.000122	1.15e-06	-6.78738	5.57186	-2.9586	PP7080///PP7080	uncharacterized LOC25845///uncharacterized LOC25845
8163509	0.000122	1.17e-06	-6.7821	5.56069	-1.09442	ALAD	aminolevulinate dehydratase
8109639	0.000122	1.17e-06	6.78109	5.55854	1.37911	PTTG1	pituitary tumor-transforming 1
8036483	0.000122	1.17e-06	6.78096	5.55826	0.626699	YIF1B	Yip1 interacting factor homolog B, membrane trafficking protein
7920575	0.000122	1.17e-06	-6.77962	5.55542	-0.868144	PBXIP1	PBX homeobox interacting protein 1
8132036	0.000124	1.2e-06	-6.76852	5.5319	-1.48993	WIPF3	WAS/WASL interacting protein family member 3
8093858	0.000124	1.21e-06	-6.76556	5.52562	-1.36614	STK32B	serine/threonine kinase 32B
8179224	0.000125	1.23e-06	-6.75699	5.50746	-0.963564	MUC21	mucin 21, cell surface associated
8099593	0.000125	1.23e-06	-6.7563	5.50599	-0.533778	KCNIP4	potassium voltage-gated channel interacting protein 4
8041853	0.000125	1.23e-06	6.75587	5.50506	1.24478	EPCAM	epithelial cell adhesion molecule
7909708	0.000125	1.24e-06	6.75464	5.50246	2.01934	CENPF	centromere protein F
7923516	0.000128	1.28e-06	-6.74	5.47137	-1.61921	CYB5R1///CYB5R1	cytochrome b5 reductase 1///cytochrome b5 reductase 1
8098439	0.000128	1.28e-06	6.73943	5.47016	1.30967	EPCAM	epithelial cell adhesion molecule
8139021	0.00013	1.3e-06	-6.73226	5.45494	-1.32148	KIAA0895	KIAA0895
8113220	0.000131	1.32e-06	-6.72505	5.4396	-1.03067	ELL2	elongation factor for RNA polymerase II 2
8105153	0.000137	1.39e-06	-6.70184	5.39022	-1.23634	NNT	nicotinamide nucleotide transhydrogenase
8128795	0.000138	1.39e-06	-6.69934	5.3849	-0.936894	AK9	adenylate kinase 9
8138842	0.000139	1.41e-06	6.69227	5.36984	0.865618	NOD1	nucleotide binding oligomerization domain containing 1
8087691	0.000139	1.42e-06	-6.69179	5.36882	-0.946394	CACNA2D2	calcium voltage-gated channel auxiliary subunit alpha2delta 2
8147573	0.00014	1.43e-06	6.68574	5.35593	1.3086	OSR2	odd-skipped related transciption factor 2
7913385	0.000141	1.45e-06	-6.67974	5.34314	-2.58266	RAP1GAP	RAP1 GTPase activating protein
8093976	0.000141	1.46e-06	-6.67653	5.33629	-1.17929	TBC1D14	TBC1 domain family member 14
8128777	0.000141	1.47e-06	-6.67561	5.33434	-0.62246	AK9	adenylate kinase 9
8037525	0.000141	1.47e-06	-6.67492	5.33285	-1.13254	CKM	creatine kinase, M-type
7968154	0.000143	1.5e-06	-6.66602	5.31388	-0.979801	ATP8A2	ATPase phospholipid transporting 8A2
8179564	0.000143	1.5e-06	6.66594	5.3137	1.33101	KIFC1	kinesin family member C1
7980098	0.000144	1.51e-06	-6.66096	5.30307	-1.86678	ALDH6A1	aldehyde dehydrogenase 6 family member A1
8165658	0.000147	1.55e-06	-6.64911	5.27776	-2.32851	MTND2P28	mitochondrially encoded NADH:ubiquinone oxidoreductase core subunit 2 pseudogene 28
8133413	0.000149	1.58e-06	6.64131	5.26109	0.678458	LIMK1	LIM domain kinase 1
7902074	0.00015	1.6e-06	-6.63386	5.24518	-1.54404	LEPROT///LEPR	leptin receptor overlapping transcript///leptin receptor
7979916	0.000152	1.62e-06	-6.6278	5.23221	-1.02224	SYNJ2BP-COX16///SYNJ2BP	SYNJ2BP-COX16 readthrough///synaptojanin 2 binding protein
7907222	0.000153	1.64e-06	6.62335	5.22269	2.71684	PRRX1	paired related homeobox 1
7982889	0.000153	1.65e-06	6.62157	5.21888	1.44583	NUSAP1	nucleolar and spindle associated protein 1
8098870	0.000156	1.69e-06	6.60836	5.1906	1.41185	SPON2	spondin 2
7974047	0.000157	1.71e-06	-6.60418	5.18165	-1.92794	SSTR1	somatostatin receptor 1
8089835	0.000158	1.72e-06	6.60029	5.17333	1.66535	FSTL1	follistatin like 1
7972650	0.00016	1.75e-06	-6.59278	5.15723	-1.3736	FGF14	fibroblast growth factor 14
8130867	0.000162	1.78e-06	6.5848	5.1401	3.35236	THBS2	thrombospondin 2
8026806	0.000165	1.82e-06	6.57643	5.12215	1.05854	COLGALT1	collagen beta(1-O)galactosyltransferase 1
7993467	0.000166	1.84e-06	6.57101	5.11052	0.991237	NDE1	nudE neurodevelopment protein 1
8035795	0.000166	1.84e-06	-6.57014	5.10865	-1.47855	ZNF626	zinc finger protein 626
7999291	0.000166	1.85e-06	-6.56786	5.10377	-2.93868	C16orf89	chromosome 16 open reading frame 89
8163807	0.000167	1.87e-06	6.56338	5.09415	0.7625	PHF19	PHD finger protein 19
8061579	0.000171	1.92e-06	6.54985	5.06507	2.25919	TPX2	TPX2, microtubule nucleation factor
7902617	0.000172	1.95e-06	-6.54431	5.05317	-1.25493	SAMD13	sterile alpha motif domain containing 13
7991374	0.000172	1.96e-06	-6.54111	5.04629	-1.5892	IDH2	isocitrate dehydrogenase (NADP(+)) 2, mitochondrial
7925452	0.000172	1.96e-06	-6.54064	5.04527	-1.94026	GREM2	gremlin 2, DAN family BMP antagonist
7989975	0.000173	1.98e-06	6.53601	5.03531	0.728281	CLN6	ceroid-lipofuscinosis, neuronal 6, late infantile, variant
7929334	0.000177	2.02e-06	6.52602	5.01381	1.71328	CEP55	centrosomal protein 55
8008372	0.000177	2.04e-06	-6.52357	5.00854	-1.20163	EPN3	epsin 3
7915926	0.000183	2.11e-06	6.50728	4.97346	1.8923	STIL	SCL/TAL1 interrupting locus
8054702	0.000185	2.15e-06	6.49759	4.95258	1.62392	CKAP2L	cytoskeleton associated protein 2 like
8137979	0.000186	2.17e-06	6.49405	4.94495	0.433691	ACTB	actin beta
8019857	0.000186	2.18e-06	6.49117	4.93874	1.67133	NDC80	NDC80, kinetochore complex component
8084232	0.000186	2.18e-06	6.49088	4.9381	0.962714	YEATS2	YEATS domain containing 2
7914342	0.000187	2.22e-06	-6.48394	4.92313	-2.04627	FABP3	fatty acid binding protein 3
7901982	0.000193	2.3e-06	-6.46661	4.88572	-1.52608	UBE2U	ubiquitin conjugating enzyme E2 U (putative)
8038735	0.000196	2.35e-06	-6.45721	4.86541	-2.19102	KLK11	kallikrein related peptidase 11
8065416	0.000196	2.35e-06	6.45712	4.86522	1.13328	CST2	cystatin SA
8014974	0.000199	2.4e-06	6.44823	4.846	1.70824	TOP2A	topoisomerase (DNA) II alpha
7995976	0.000199	2.4e-06	6.44745	4.84431	1.06021	CPNE2	copine 2
7898713	0.000199	2.41e-06	-6.4466	4.84248	-0.594234	CELA3B	chymotrypsin like elastase family member 3B
8060988	0.0002	2.43e-06	-6.44187	4.83224	-1.04976	BTBD3	BTB domain containing 3
8084710	0.000202	2.47e-06	-6.43368	4.81451	-0.748394	ADIPOQ	adiponectin, C1Q and collagen domain containing
7984540	0.000202	2.48e-06	6.43262	4.81222	1.51527	KIF23	kinesin family member 23
8062571	0.000212	2.63e-06	6.40665	4.75597	1.25383	FAM83D	family with sequence similarity 83 member D
8169717	0.000213	2.65e-06	-6.40188	4.74564	-1.03547	GRIA3	glutamate ionotropic receptor AMPA type subunit 3
8007154	0.000213	2.66e-06	6.40138	4.74454	2.15418	FKBP10	FK506 binding protein 10
8058765	0.000214	2.67e-06	6.39926	4.73994	2.60058	FN1	fibronectin 1
8170921	0.000216	2.71e-06	6.39284	4.72602	0.903809	PLXNA3	plexin A3
8052554	0.000216	2.72e-06	-6.39104	4.72213	-1.20009	FAM161A	family with sequence similarity 161 member A
7985873	0.000219	2.75e-06	6.38465	4.70826	1.95609	TICRR	TOPBP1 interacting checkpoint and replication regulator
8155214	0.000219	2.77e-06	6.3823	4.70315	1.63156	MELK	maternal embryonic leucine zipper kinase
7907611	0.000221	2.79e-06	6.37823	4.69432	0.888445	RASAL2	RAS protein activator like 2
7976322	0.000222	2.83e-06	-6.37289	4.68271	-3.17601	CHGA	chromogranin A
8108744	0.000222	2.84e-06	6.37127	4.6792	1.29986	PCDHB14	protocadherin beta 14
7934885	0.000225	2.88e-06	-6.36391	4.6632	-1.12694	RNLS	renalase, FAD dependent amine oxidase
7950864	0.000226	2.9e-06	-6.36148	4.65793	-1.13498	ME3	malic enzyme 3
7965403	0.000226	2.91e-06	6.35952	4.65366	1.391	LUM	lumican
7959893	0.000228	2.94e-06	-6.35443	4.6426	-1.86274	ADGRD1	adhesion G protein-coupled receptor D1
7974895	0.000232	3.03e-06	-6.341	4.61337	-0.581716	LINC00643	long intergenic non-protein coding RNA 643
8131067	0.000232	3.03e-06	-6.34076	4.61286	-1.03663	GPR146	G protein-coupled receptor 146
8117995	0.000232	3.04e-06	6.34005	4.61132	0.742828	TUBB	tubulin beta class I
8177858	0.000232	3.04e-06	6.34005	4.61132	0.742828	TUBB	tubulin beta class I
8179174	0.000232	3.04e-06	6.34005	4.61132	0.742828	TUBB	tubulin beta class I
8109161	0.000234	3.06e-06	-6.33657	4.60374	-1.58329	ARHGEF37	Rho guanine nucleotide exchange factor 37
8132250	0.000238	3.12e-06	-6.32725	4.58344	-0.827446	BMPER	BMP binding endothelial regulator
7985213	0.000238	3.13e-06	6.32581	4.58031	2.272	CHRNA5	cholinergic receptor nicotinic alpha 5 subunit
8155083	0.000238	3.14e-06	-6.32498	4.5785	-2.92899	CA9	carbonic anhydrase 9
8032491	0.000239	3.19e-06	6.31834	4.56404	0.861137	LMNB2	lamin B2
7921344	0.000244	3.26e-06	-6.30817	4.54187	-1.19331	ELL2	elongation factor for RNA polymerase II 2
7930837	0.000248	3.32e-06	-6.29999	4.52404	-1.69146	SLC18A2	solute carrier family 18 member A2
8154491	0.00025	3.37e-06	-6.29311	4.50902	-1.54276	ADAMTSL1	ADAMTS like 1
7954717	0.00025	3.37e-06	6.29231	4.50727	1.11405	BICD1	BICD cargo adaptor 1
8019737	0.000258	3.49e-06	6.2766	4.47298	1.33361	KPNA2	karyopherin subunit alpha 2
8009417	0.000258	3.51e-06	6.27409	4.46749	1.34158	KPNA2	karyopherin subunit alpha 2
7980923	0.000258	3.52e-06	-6.27308	4.4653	-0.87012	TRIP11	thyroid hormone receptor interactor 11
7943892	0.00026	3.56e-06	-6.26742	4.45292	-1.80196	NCAM1	neural cell adhesion molecule 1
7907260	0.000262	3.6e-06	-6.26297	4.44319	-2.46183	FMO6P	flavin containing monooxygenase 6 pseudogene
8111677	0.00027	3.73e-06	-6.24681	4.40785	-3.87842	LIFR	leukemia inhibitory factor receptor alpha
7919604	0.00027	3.73e-06	-6.24672	4.40767	-0.846234	LOC100996713///HIST2H2BF///FCGR1B	uncharacterized LOC100996713///histone cluster 2, H2bf///Fc fragment of IgG receptor Ib
8042259	0.000272	3.76e-06	-6.24248	4.3984	-1.10595	MDH1	malate dehydrogenase 1
7954293	0.000273	3.8e-06	6.23782	4.38818	1.7278	PDE3A	phosphodiesterase 3A
8050766	0.000273	3.8e-06	6.2378	4.38815	1.14033	ADCY3	adenylate cyclase 3
7986350	0.000275	3.83e-06	-6.23426	4.3804	-1.76597	ARRDC4	arrestin domain containing 4
7982663	0.000275	3.84e-06	6.23315	4.37797	1.7397	BUB1B	BUB1 mitotic checkpoint serine/threonine kinase B
8102076	0.000277	3.89e-06	6.2273	4.36516	1.63126	CENPE	centromere protein E
8039070	0.000278	3.91e-06	-6.2247	4.35947	-0.706745	ZNF677	zinc finger protein 677
8011759	0.000278	3.92e-06	6.22387	4.35764	0.45552	PFN1	profilin 1
8132305	0.000278	3.92e-06	-6.22351	4.35684	-0.883995	EEPD1///EEPD1	endonuclease/exonuclease/phosphatase family domain containing 1///endonuclease/exonuclease/phosphatase family domain containing 1
7964997	0.000279	3.95e-06	-6.22013	4.34945	-0.958885	CAPS2	calcyphosine 2
7983413	0.000285	4.05e-06	-6.20894	4.32493	-2.45194	DUOX1	dual oxidase 1
7939383	0.000285	4.07e-06	6.20651	4.3196	0.86938	PRR5L	proline rich 5 like
8121152	0.000286	4.09e-06	-6.20441	4.31498	-3.89339	FUT9	fucosyltransferase 9
8047596	0.000288	4.13e-06	-6.20007	4.30547	-0.85787	NBEAL1	neurobeachin like 1
8102745	0.000288	4.15e-06	-6.19784	4.30057	-0.726006	PGRMC2	progesterone receptor membrane component 2
7970831	0.000288	4.16e-06	-6.19755	4.29995	-1.46794	UBL3	ubiquitin like 3
7935011	0.000289	4.18e-06	-6.19474	4.29378	-0.906573	CPEB3	cytoplasmic polyadenylation element binding protein 3
7940135	0.000291	4.24e-06	-6.18883	4.2808	-1.20871	GLYATL1	glycine-N-acyltransferase like 1
7915227	0.000292	4.26e-06	-6.18593	4.27445	-0.72284	SNORA55	small nucleolar RNA, H/ACA box 55
7965573	0.000292	4.27e-06	-6.18506	4.27253	-1.51493	NTN4	netrin 4
7904084	0.000293	4.31e-06	-6.18154	4.2648	-0.932116	AKR7A2P1	aldo-keto reductase family 7 member A2 pseudogene 1
8092457	0.000296	4.37e-06	6.17457	4.24948	0.67063	ALG3	ALG3, alpha-1,3- mannosyltransferase
8118069	0.000298	4.41e-06	-6.1707	4.24099	-0.803422	MUC21	mucin 21, cell surface associated
8016646	0.000301	4.49e-06	6.16253	4.22305	2.41485	COL1A1	collagen type I alpha 1 chain
7995793	0.000301	4.5e-06	-6.16185	4.22154	-1.16965	NUTF2///MT1L	nuclear transport factor 2///metallothionein 1L (gene/pseudogene)
8133360	0.000306	4.6e-06	6.15205	4.19999	2.00159	CLDN4	claudin 4
8174239	0.000307	4.62e-06	-6.14971	4.19485	-0.523834	BEX2	brain expressed X-linked 2
7951297	0.000307	4.64e-06	6.14775	4.19053	3.8612	MMP12	matrix metallopeptidase 12
8168749	0.000307	4.65e-06	6.14729	4.18953	1.86786	SRPX2	sushi repeat containing protein, X-linked 2
7992594	0.00031	4.7e-06	6.14158	4.17695	1.08121	CCNF	cyclin F
8056359	0.00031	4.71e-06	-6.14063	4.17487	-1.2079	SNORA70F	small nucleolar RNA, H/ACA box 70F
8135774	0.00031	4.75e-06	-6.13757	4.16814	-2.93163	PTPRZ1	protein tyrosine phosphatase, receptor type Z1
8141374	0.00031	4.75e-06	-6.13748	4.16794	-3.21437	AZGP1	alpha-2-glycoprotein 1, zinc-binding
7970033	0.00031	4.75e-06	6.13712	4.16714	1.23583	COL4A2	collagen type IV alpha 2 chain
8137352	0.000312	4.79e-06	-6.13321	4.15853	-1.03379	SLC4A2	solute carrier family 4 member 2
8082585	0.000312	4.81e-06	-6.13173	4.15528	-1.84495	COL6A5	collagen type VI alpha 5 chain
7901010	0.000313	4.83e-06	6.13003	4.15152	1.41273	KIF2C	kinesin family member 2C
7924096	0.000313	4.85e-06	6.12754	4.14604	1.76294	NEK2	NIMA related kinase 2
8152491	0.000313	4.86e-06	6.12688	4.1446	0.750789	EXT1	exostosin glycosyltransferase 1
7994058	0.000313	4.86e-06	-6.12683	4.14448	-2.84364	SCNN1G	sodium channel epithelial 1 gamma subunit
8005110	0.000314	4.9e-06	6.12367	4.13752	0.883542	ZNF286B///ZNF286A	zinc finger protein 286B///zinc finger protein 286A
8039491	0.000315	4.92e-06	6.12159	4.13295	1.00229	UBE2S	ubiquitin conjugating enzyme E2 S
8054846	0.000316	4.94e-06	-6.11935	4.12801	-0.83682	SCTR	secretin receptor
7951593	0.000319	5.02e-06	-6.11256	4.11305	-2.0477	COLCA1	colorectal cancer associated 1
8012958	0.00032	5.03e-06	6.11135	4.11038	1.08765	UBE2S	ubiquitin conjugating enzyme E2 S
8034940	0.00032	5.05e-06	6.1095	4.1063	0.934237	NOTCH3	notch 3
7923189	0.000322	5.1e-06	6.10526	4.09695	2.01634	KIF14	kinesin family member 14
8054281	0.000326	5.17e-06	-6.09913	4.08344	-1.19683	LONRF2	LON peptidase N-terminal domain and ring finger 2
8073578	0.000327	5.2e-06	-6.09626	4.07709	-0.949389	SMDT1	single-pass membrane protein with aspartate rich tail 1
8149733	0.000327	5.21e-06	6.09596	4.07643	1.1361	TNFRSF10B	TNF receptor superfamily member 10b
8062137	0.000328	5.23e-06	6.09422	4.0726	0.531805	CEP250	centrosomal protein 250
8107998	0.000328	5.25e-06	-6.09195	4.0676	-0.855082	UQCRQ	ubiquinol-cytochrome c reductase complex III subunit VII
7929258	0.000328	5.26e-06	6.09162	4.06687	1.61652	KIF11	kinesin family member 11
8131844	0.000332	5.34e-06	6.08414	4.05036	1.76401	GPNMB	glycoprotein nmb
7998604	0.000332	5.36e-06	-6.08315	4.04817	-0.542011	HAGH	hydroxyacylglutathione hydrolase
8156290	0.000335	5.42e-06	6.07811	4.03705	1.80915	CKS2	CDC28 protein kinase regulatory subunit 2
7912198	0.000337	5.45e-06	6.07514	4.03048	0.997551	ENO1	enolase 1
8153071	0.000337	5.46e-06	-6.07432	4.02867	-0.621225	FAM135B	family with sequence similarity 135 member B
7900167	0.000337	5.48e-06	6.07306	4.02589	1.40398	CDCA8	cell division cycle associated 8
7982287	0.000337	5.49e-06	6.07167	4.02283	1.55876	ARHGAP11B	Rho GTPase activating protein 11B
7901385	0.000337	5.51e-06	-6.07043	4.02008	-0.475099	OSBPL9	oxysterol binding protein like 9
7949364	0.000341	5.58e-06	6.06517	4.00846	1.48392	CDCA5	cell division cycle associated 5
7963046	0.000342	5.61e-06	6.06271	4.00301	0.528829	TUBA1B	tubulin alpha 1b
7900931	0.000342	5.62e-06	6.06183	4.00109	0.495788	B4GALT2	beta-1,4-galactosyltransferase 2
7923837	0.000349	5.76e-06	-6.05043	3.97587	-1.85155	PM20D1	peptidase M20 domain containing 1
8146863	0.000349	5.77e-06	6.04963	3.97411	3.21008	SULF1	sulfatase 1
8090343	0.000349	5.78e-06	-6.04908	3.97288	-1.13421	KLF15	Kruppel like factor 15
8083246	0.000362	6.01e-06	-6.03117	3.93327	-1.95523	CPB1	carboxypeptidase B1
8054611	0.000362	6.04e-06	6.02947	3.92949	1.62813	MIR4435-2HG///LINC00152	MIR4435-2 host gene///long intergenic non-protein coding RNA 152
8101449	0.000362	6.05e-06	6.02883	3.92809	1.2142	HPSE	heparanase
8040712	0.000363	6.07e-06	6.02701	3.92405	1.45972	SLC35F6///CENPA	solute carrier family 35 member F6///centromere protein A
7945371	0.000368	6.21e-06	6.01674	3.9013	1.00312	IFITM3	interferon induced transmembrane protein 3
8050007	0.000368	6.23e-06	6.0154	3.89834	1.53401	PXDN	peroxidasin
8132725	0.000375	6.36e-06	6.0061	3.87773	1.07682	UPP1	uridine phosphorylase 1
7984524	0.000377	6.4e-06	-6.00359	3.87216	-1.65975	PAQR5	progestin and adipoQ receptor family member 5
8028756	0.000377	6.41e-06	6.00278	3.87036	0.728347	PSMC4	proteasome 26S subunit, ATPase 4
8132055	0.000379	6.47e-06	-5.99868	3.86128	-1.01221	MTURN	maturin, neural progenitor differentiation regulator homolog (Xenopus)
8127087	0.00038	6.49e-06	-5.99704	3.85764	-2.98321	GSTA3	glutathione S-transferase alpha 3
7906307	0.000386	6.61e-06	5.98881	3.83938	1.09305	KIRREL	kin of IRRE like (Drosophila)
8177931	0.000389	6.67e-06	-5.98497	3.83088	-0.823719	MUC21	mucin 21, cell surface associated
8104234	0.000389	6.7e-06	5.98285	3.82616	1.62471	TRIP13	thyroid hormone receptor interactor 13
8057480	0.000389	6.71e-06	-5.98183	3.82389	-1.00354	CERKL///NEUROD1	ceramide kinase like///neuronal differentiation 1
8149966	0.000389	6.72e-06	-5.9817	3.82361	-0.647413	SCARA5	scavenger receptor class A member 5
7991406	0.00039	6.76e-06	5.97877	3.81711	1.78749	PRC1	protein regulator of cytokinesis 1
8026877	0.000391	6.79e-06	-5.9767	3.81251	-3.78234	SLC5A5	solute carrier family 5 member 5
7903334	0.000393	6.84e-06	-5.9736	3.80563	-0.752742	CDC14A	cell division cycle 14A
7907861	0.000397	6.91e-06	5.96883	3.79504	1.13428	XPR1	xenotropic and polytropic retrovirus receptor 1
8121949	0.000397	6.94e-06	-5.96713	3.79127	-1.53042	LAMA2	laminin subunit alpha 2
8014037	0.000398	6.96e-06	5.9656	3.78787	0.471029	CRLF3	cytokine receptor like factor 3
7901883	0.000399	7.01e-06	-5.96239	3.78073	-3.65975	ANGPTL3	angiopoietin like 3
8043363	0.000399	7.02e-06	5.96215	3.7802	1.57401	MIR4435-2HG///LINC00152	MIR4435-2 host gene///long intergenic non-protein coding RNA 152
8065412	0.000399	7.02e-06	5.96184	3.77951	3.67504	CST1	cystatin SN
7968556	0.000401	7.07e-06	-5.95905	3.77331	-1.45574	KL	klotho
8141846	0.000402	7.1e-06	-5.95684	3.76841	-2.31716	FBXL13	F-box and leucine rich repeat protein 13
7915444	0.000404	7.16e-06	5.95338	3.7607	1.12404	P3H1	prolyl 3-hydroxylase 1
8088664	0.000406	7.21e-06	-5.95032	3.7539	-1.15896	SUCLG2	succinate-CoA ligase GDP-forming beta subunit
8168438	0.000406	7.21e-06	-5.95011	3.75344	-0.958638	UPRT	uracil phosphoribosyltransferase homolog
8040238	0.000411	7.31e-06	-5.94363	3.73903	-0.844589	HPCAL1	hippocalcin like 1
8178399	0.000411	7.34e-06	5.94227	3.73602	0.978859	NRM	nurim (nuclear envelope membrane protein)
8179683	0.000411	7.34e-06	5.94227	3.73602	0.978859	NRM	nurim (nuclear envelope membrane protein)
8121768	0.000411	7.38e-06	-5.9398	3.73052	-1.55754	PKIB	protein kinase (cAMP-dependent, catalytic) inhibitor beta
8095187	0.000411	7.38e-06	5.9398	3.73051	0.898873	CEP135	centrosomal protein 135
7998886	0.000417	7.54e-06	5.92981	3.7083	0.862347	PKMYT1	protein kinase, membrane associated tyrosine/threonine 1
7995803	0.000418	7.58e-06	-5.9279	3.70403	-1.18675	MT1JP	metallothionein 1J, pseudogene
8024019	0.000418	7.58e-06	5.92753	3.70322	0.576661	PTBP1	polypyrimidine tract binding protein 1
7969693	0.00042	7.64e-06	5.92436	3.69616	0.808973	RAP2A	RAP2A, member of RAS oncogene family
7947248	0.000424	7.72e-06	5.91951	3.68537	1.64541	KIF18A	kinesin family member 18A
7982358	0.000433	7.91e-06	5.90886	3.66165	1.70176	ARHGAP11A	Rho GTPase activating protein 11A
8109528	0.000434	7.94e-06	-5.90721	3.65797	-1.72381	CYFIP2	cytoplasmic FMR1 interacting protein 2
8017555	0.000451	8.28e-06	-5.8882	3.61559	-0.619059	ERN1	endoplasmic reticulum to nucleus signaling 1
7899654	0.000451	8.3e-06	5.88724	3.61346	0.531351	KHDRBS1	KH RNA binding domain containing, signal transduction associated 1
7898881	0.000455	8.38e-06	-5.88297	3.60393	-0.783598	TCEB3	transcription elongation factor B subunit 3
8145055	0.000457	8.43e-06	5.88043	3.59828	1.259	BMP1	bone morphogenetic protein 1
8017867	0.000462	8.54e-06	-5.87471	3.5855	-1.7407	FAM20A	family with sequence similarity 20 member A
8166355	0.000483	9.01e-06	-5.85073	3.53196	-0.818231	CNKSR2	connector enhancer of kinase suppressor of Ras 2
7945014	0.000483	9.02e-06	5.85028	3.53096	1.55299	CHEK1	checkpoint kinase 1
8015730	0.000484	9.06e-06	-5.84814	3.52617	-0.683716	LINC00671	long intergenic non-protein coding RNA 671
8079237	0.000484	9.07e-06	5.84781	3.52543	1.5394	KIF15	kinesin family member 15
8109254	0.000485	9.09e-06	5.84671	3.52299	0.654446	TCOF1	treacle ribosome biogenesis factor 1
7937079	0.000488	9.16e-06	-5.8433	3.51535	-1.53573	BNIP3	BCL2 interacting protein 3
8004948	0.00049	9.22e-06	-5.84048	3.50906	-0.737293	SHISA6	shisa family member 6
7906757	0.00049	9.25e-06	5.83903	3.50581	1.66236	FCGR2A	Fc fragment of IgG receptor IIa
8124806	0.00049	9.27e-06	5.83808	3.5037	0.895105	NRM	nurim (nuclear envelope membrane protein)
7988970	0.00049	9.27e-06	-5.83797	3.50345	-0.854796	FAM214A	family with sequence similarity 214 member A
8042637	0.00049	9.3e-06	5.83659	3.50035	1.29751	DYSF	dysferlin
7991234	0.000492	9.36e-06	5.83387	3.49429	1.10846	MFGE8	milk fat globule-EGF factor 8 protein
7975799	0.000492	9.38e-06	5.83293	3.49217	1.42481	FLVCR2	feline leukemia virus subgroup C cellular receptor family member 2
8046922	0.000493	9.41e-06	5.83135	3.48864	2.0577	COL3A1	collagen type III alpha 1 chain
8076690	0.000494	9.47e-06	5.82864	3.48258	0.871087	KIAA0930	KIAA0930
8080938	0.000498	9.57e-06	-5.82408	3.47238	-1.17342	MITF	melanogenesis associated transcription factor
7987636	0.000498	9.58e-06	5.82342	3.4709	1.03906	OIP5	Opa interacting protein 5
8016832	0.000498	9.59e-06	5.8229	3.46975	1.29598	MMD	monocyte to macrophage differentiation associated
8103646	0.000515	9.94e-06	-5.80722	3.43466	-0.600287	NEK1	NIMA related kinase 1
8149330	0.000515	9.97e-06	5.80597	3.43187	1.19681	CTSB	cathepsin B
8112668	0.000517	1e-05	-5.80411	3.42768	-3.73023	GCNT4	glucosaminyl (N-acetyl) transferase 4, core 2
8084173	0.000517	1e-05	-5.80273	3.42459	-0.954124	ATP11B	ATPase phospholipid transporting 11B (putative)
8086908	0.000521	1.01e-05	5.79842	3.41494	0.68845	PLXNB1	plexin B1
8121838	0.000534	1.04e-05	-5.78649	3.38821	-2.87207	TPD52L1	tumor protein D52-like 1
7997158	0.000534	1.04e-05	5.78612	3.3874	0.877911	MARVELD3	MARVEL domain containing 3
8115584	0.000539	1.05e-05	-5.78107	3.37607	-1.04532	CCNJL	cyclin J like
8076355	0.000547	1.07e-05	-5.77307	3.35815	-0.877313	PMM1	phosphomannomutase 1
8107474	0.000549	1.08e-05	-5.77124	3.35403	-0.609967	DMXL1	Dmx like 1
7896822	0.000549	1.08e-05	5.77044	3.35223	0.797305	AGRN	agrin
8095110	0.00055	1.08e-05	-5.76864	3.34821	-2.52375	KIT	KIT proto-oncogene receptor tyrosine kinase
7969204	0.000555	1.1e-05	-5.76321	3.33602	-0.733548	WDFY2	WD repeat and FYVE domain containing 2
8122242	0.000555	1.1e-05	-5.76174	3.33271	-0.893572	PEX7	peroxisomal biogenesis factor 7
7951614	0.000555	1.1e-05	-5.76112	3.33133	-0.558872	PPP2R1B	protein phosphatase 2 scaffold subunit Abeta
7908178	0.000564	1.12e-05	-5.75268	3.3124	-0.703947	SWT1	SWT1, RNA endoribonuclease homolog
8019357	0.000566	1.13e-05	-5.75077	3.30811	-1.21101	DCXR	dicarbonyl and L-xylulose reductase
7981013	0.000568	1.14e-05	-5.74781	3.30147	-0.706729	PRIMA1	proline rich membrane anchor 1
8118669	0.000571	1.15e-05	5.7446	3.29424	1.03892	KIFC1	kinesin family member C1
8126784	0.000571	1.15e-05	5.74417	3.29328	2.19606	PLA2G7	phospholipase A2 group VII
8023605	0.000571	1.15e-05	-5.74338	3.29152	-1.00373	PIGN	phosphatidylinositol glycan anchor biosynthesis class N
8094278	0.000572	1.15e-05	5.74238	3.28927	1.53471	NCAPG	non-SMC condensin I complex subunit G
8135341	0.000572	1.15e-05	-5.74106	3.28631	-1.98067	CDHR3	cadherin related family member 3
8001531	0.000573	1.16e-05	-5.73992	3.28375	-1.74495	MT1G	metallothionein 1G
7919584	0.000574	1.16e-05	-5.73824	3.27996	-2.51977	HIST2H2BF///HIST2H2BA	histone cluster 2, H2bf///histone cluster 2, H2ba (pseudogene)
7957253	0.000574	1.16e-05	-5.73779	3.27896	-0.479669	GLIPR1L2	GLI pathogenesis-related 1 like 2
8092073	0.000594	1.21e-05	-5.72101	3.24124	-1.55599	EIF5A2	eukaryotic translation initiation factor 5A2
8141688	0.000594	1.21e-05	5.72099	3.24121	1.36057	PLOD3	procollagen-lysine,2-oxoglutarate 5-dioxygenase 3
7995813	0.000612	1.25e-05	-5.70701	3.20978	-0.844093	MT1DP	metallothionein 1D, pseudogene
8054862	0.000616	1.26e-05	5.70293	3.20059	0.728723	TMEM185B	transmembrane protein 185B
7951351	0.000618	1.26e-05	-5.70074	3.19566	-2.60028	PDGFD	platelet derived growth factor D
7904293	0.000618	1.27e-05	5.70006	3.19413	0.866097	PTGFRN	prostaglandin F2 receptor inhibitor
8082314	0.000621	1.28e-05	5.69545	3.18377	1.01132	PLXNA1	plexin A1
8006594	0.000626	1.3e-05	5.69026	3.17209	2.85989	CCL18	C-C motif chemokine ligand 18
7921882	0.000627	1.3e-05	5.68908	3.16943	1.83255	OLFML2B	olfactomedin like 2B
8106999	0.000628	1.3e-05	-5.68766	3.16624	-0.544721	LINC01554	long intergenic non-protein coding RNA 1554
7979824	0.00063	1.31e-05	5.68539	3.16112	1.20351	ACTN1	actinin alpha 1
8146130	0.000637	1.33e-05	5.67888	3.14646	1.42514	GINS4	GINS complex subunit 4
7953150	0.000639	1.33e-05	5.67724	3.14277	0.95825	TEAD4	TEA domain transcription factor 4
7938213	0.000644	1.35e-05	-5.67273	3.1326	-0.439116	SYT9	synaptotagmin 9
8007569	0.000653	1.37e-05	5.66615	3.11778	0.973416	C17orf53	chromosome 17 open reading frame 53
8130732	0.000654	1.37e-05	-5.66496	3.1151	-1.48202	MPC1	mitochondrial pyruvate carrier 1
7975889	0.00066	1.39e-05	5.65886	3.10134	0.785994	VASH1	vasohibin 1
8075637	0.000661	1.4e-05	-5.65736	3.09797	-0.85007	LARGE1	LARGE xylosyl- and glucuronyltransferase 1
7922793	0.000661	1.4e-05	5.65734	3.09791	0.465351	ARPC5	actin related protein 2/3 complex subunit 5
8046604	0.00067	1.42e-05	5.6499	3.08115	0.954833	AGPS	alkylglycerone phosphate synthase
7925876	0.000679	1.44e-05	5.64296	3.0655	1.03324	PFKP	phosphofructokinase, platelet
8102232	0.000684	1.46e-05	5.63857	3.05559	1.4229	LEF1	lymphoid enhancer binding factor 1
7954631	0.000685	1.46e-05	5.63728	3.05267	1.71621	FAR2	fatty acyl-CoA reductase 2
8180308	0.000687	1.47e-05	5.63466	3.04676	1.16131	HMGA1	high mobility group AT-hook 1
8109120	0.000692	1.48e-05	5.63084	3.03813	0.729171	AFAP1L1	actin filament associated protein 1 like 1
7923850	0.000716	1.54e-05	-5.61488	3.0021	-3.49252	SLC26A9	solute carrier family 26 member 9
8046488	0.000719	1.55e-05	5.61206	2.99574	2.00974	CDCA7	cell division cycle associated 7
8013567	0.000723	1.56e-05	-5.60876	2.98829	-0.756246	LYRM9	LYR motif containing 9
8180264	0.000723	1.56e-05	-5.60876	2.98829	-0.756246	LYRM9	LYR motif containing 9
8158431	0.000723	1.56e-05	-5.60758	2.98561	-1.37209	PHYHD1	phytanoyl-CoA dioxygenase domain containing 1
7965541	0.000727	1.57e-05	5.6046	2.97889	1.76984	FGD6	FYVE, RhoGEF and PH domain containing 6
7988467	0.000727	1.58e-05	5.60388	2.97725	1.56775	FBN1	fibrillin 1
7903507	0.000735	1.6e-05	5.59756	2.96298	0.940883	FAM102B	family with sequence similarity 102 member B
8174076	0.000735	1.6e-05	5.59752	2.96289	1.24679	GLA	galactosidase alpha
8012403	0.000737	1.6e-05	5.59606	2.95958	1.22884	AURKB	aurora kinase B
7943605	0.000742	1.62e-05	-5.5923	2.95109	-1.38042	ACAT1	acetyl-CoA acetyltransferase 1
8060675	0.000743	1.62e-05	5.59092	2.94796	1.74407	CDC25B	cell division cycle 25B
7960340	0.000746	1.63e-05	5.58876	2.94308	1.88206	FOXM1	forkhead box M1
8150099	0.000747	1.64e-05	-5.58737	2.93993	-1.12511	MBOAT4	membrane bound O-acyltransferase domain containing 4
7984871	0.000748	1.64e-05	5.58591	2.93664	0.595727	CSK	c-src tyrosine kinase
8126954	0.000754	1.66e-05	-5.58198	2.92775	-1.1714	PKHD1	polycystic kidney and hepatic disease 1 (autosomal recessive)
8055872	0.000754	1.66e-05	-5.5809	2.92531	-0.945521	CACNB4	calcium voltage-gated channel auxiliary subunit beta 4
7912257	0.000756	1.67e-05	5.57951	2.92216	0.851753	CLSTN1	calsyntenin 1
7974404	0.000756	1.67e-05	5.57888	2.92073	1.72027	CDKN3	cyclin dependent kinase inhibitor 3
8073858	0.000756	1.67e-05	5.57792	2.91855	0.876055	GTSE1	G2 and S-phase expressed 1
8126750	0.000756	1.67e-05	-5.57735	2.91726	-3.10156	ENPP5	ectonucleotide pyrophosphatase/phosphodiesterase 5 (putative)
8142981	0.000756	1.68e-05	5.57582	2.91381	1.01331	PODXL	podocalyxin like
8096385	0.000756	1.68e-05	-5.57511	2.91221	-0.602349	HERC3	HECT and RLD domain containing E3 ubiquitin protein ligase 3
8105741	0.000756	1.68e-05	-5.57496	2.91186	-0.609041	MAST4	microtubule associated serine/threonine kinase family member 4
8083779	0.000757	1.69e-05	-5.57401	2.90972	-1.57131	SERPINI1	serpin family I member 1
8041582	0.000776	1.74e-05	5.56101	2.88029	1.81431	PKDCC	protein kinase domain containing, cytoplasmic
8024238	0.000778	1.74e-05	-5.55951	2.87689	-1.0114	CIRBP	cold inducible RNA binding protein
7904106	0.000778	1.75e-05	-5.55795	2.87336	-1.20205	MAGI3	membrane associated guanylate kinase, WW and PDZ domain containing 3
7941260	0.000779	1.76e-05	5.55654	2.87017	0.458138	FRMD8	FERM domain containing 8
7921033	0.000779	1.76e-05	5.55613	2.86924	1.40432	IQGAP3	IQ motif containing GTPase activating protein 3
8093500	0.000784	1.77e-05	5.55242	2.86085	1.08388	TACC3	transforming acidic coiled-coil containing protein 3
8144931	0.00079	1.79e-05	5.54829	2.85149	0.66514	ATP6V1B2	ATPase H+ transporting V1 subunit B2
8034772	0.00079	1.79e-05	5.54786	2.85052	1.11497	ASF1B	anti-silencing function 1B histone chaperone
7968972	0.000794	1.81e-05	-5.54404	2.84186	-0.640964	POPDC2///COX17	popeye domain containing 2///COX17, cytochrome c oxidase copper chaperone
8180307	0.000794	1.81e-05	5.5436	2.84087	1.11724	HMGA1	high mobility group AT-hook 1
8102464	0.000795	1.82e-05	-5.54137	2.83581	-0.481212	TRAM1L1	translocation associated membrane protein 1-like 1
8105828	0.000795	1.82e-05	5.54124	2.83553	1.34919	CCNB1	cyclin B1
7915286	0.000797	1.83e-05	5.53942	2.8314	0.714306	PPT1	palmitoyl-protein thioesterase 1
8074261	0.0008	1.84e-05	5.53697	2.82584	0.698572	BID	BH3 interacting domain death agonist
8033912	0.0008	1.84e-05	5.53591	2.82344	0.946682	DNMT1	DNA (cytosine-5-)-methyltransferase 1
8055239	0.0008	1.84e-05	-5.5354	2.82228	-0.631906	CFC1B///CFC1	cripto, FRL-1, cryptic family 1B///cripto, FRL-1, cryptic family 1
8122756	0.0008	1.84e-05	5.53534	2.82215	1.09222	PLEKHG1///PLEKHG1	pleckstrin homology and RhoGEF domain containing G1///pleckstrin homology and RhoGEF domain containing G1
7899462	0.000802	1.85e-05	5.53335	2.81764	0.994049	RCC1///SNHG3///RCC1	regulator of chromosome condensation 1///small nucleolar RNA host gene 3///regulator of chromosome condensation 1
8096511	0.000804	1.86e-05	-5.53151	2.81347	-1.62709	BMPR1B	bone morphogenetic protein receptor type 1B
8104912	0.000806	1.87e-05	5.52981	2.8096	1.06951	SKP2	S-phase kinase-associated protein 2, E3 ubiquitin protein ligase
8016147	0.000806	1.87e-05	5.5293	2.80845	1.02698	KIF18B	kinesin family member 18B
8144949	0.00081	1.88e-05	-5.52579	2.8005	-0.748083	LZTS1-AS1	LZTS1 antisense RNA 1
7995825	0.000819	1.91e-05	-5.52014	2.7877	-1.40031	MT1F	metallothionein 1F
7981525	0.000822	1.92e-05	5.51744	2.78157	0.982809	CDCA4	cell division cycle associated 4
8007071	0.000835	1.96e-05	5.5096	2.76378	1.819	CDC6	cell division cycle 6
7982294	0.000836	1.96e-05	5.50813	2.76045	1.36481	LOC100288637///OTUD7A	OTU deubiquitinase 7A pseudogene///OTU deubiquitinase 7A
8101874	0.000842	1.98e-05	-5.50464	2.75253	-1.96797	ADH1A	alcohol dehydrogenase 1A (class I), alpha polypeptide
7968563	0.000849	2e-05	5.50012	2.74226	1.42006	RFC3	replication factor C subunit 3
8136248	0.000849	2e-05	5.49968	2.74127	1.3608	MEST	mesoderm specific transcript
7903565	0.00085	2e-05	5.49864	2.73891	1.25815	GPSM2	G-protein signaling modulator 2
8111887	0.00085	2.01e-05	-5.49665	2.73441	-2.11369	PLCXD3	phosphatidylinositol specific phospholipase C X domain containing 3
7958466	0.00085	2.02e-05	-5.49633	2.73368	-1.4245	ACACB	acetyl-CoA carboxylase beta
7913869	0.00085	2.02e-05	5.49604	2.73302	0.971778	STMN1	stathmin 1
8054580	0.00085	2.02e-05	5.49567	2.73216	2.06488	BUB1	BUB1 mitotic checkpoint serine/threonine kinase
7902645	0.000863	2.05e-05	-5.48803	2.71483	-0.364736	SPATA1	spermatogenesis associated 1
8138504	0.000873	2.09e-05	5.48092	2.69868	0.715425	RAPGEF5	Rap guanine nucleotide exchange factor 5
8013305	0.000875	2.09e-05	5.4796	2.69568	0.893691	ZNF286B///ZNF286A	zinc finger protein 286B///zinc finger protein 286A
8100026	0.00088	2.11e-05	-5.47628	2.68814	-1.42889	ATP8A1	ATPase phospholipid transporting 8A1
8117034	0.000899	2.16e-05	-5.46645	2.66579	-2.01016	GMPR	guanosine monophosphate reductase
7974190	0.000899	2.16e-05	-5.46578	2.66428	-0.674233	DNAJC19	DnaJ heat shock protein family (Hsp40) member C19
8059838	0.000899	2.17e-05	5.4644	2.66114	1.28234	HJURP	Holliday junction recognition protein
7898663	0.000899	2.17e-05	-5.46375	2.65967	-0.658988	PINK1	PTEN induced putative kinase 1
7958414	0.000901	2.18e-05	-5.46229	2.65635	-0.751456	ISCU	iron-sulfur cluster assembly enzyme
8025766	0.000901	2.18e-05	5.46143	2.65439	0.590647	CARM1	coactivator associated arginine methyltransferase 1
8114425	0.000901	2.19e-05	5.46006	2.65128	0.918682	CDC25C	cell division cycle 25C
8003583	0.000901	2.19e-05	5.45962	2.65027	0.823629	KIF22	kinesin family member 22
7906930	0.000901	2.2e-05	5.45905	2.64898	1.73333	NUF2	NUF2, NDC80 kinetochore complex component
8077082	0.000903	2.21e-05	5.45709	2.64454	0.534834	LMF2	lipase maturation factor 2
8164200	0.000903	2.21e-05	5.45566	2.64127	1.51441	ANGPTL2	angiopoietin like 2
8162394	0.000904	2.22e-05	5.45407	2.63765	2.77488	ASPN	asporin
7932082	0.000904	2.22e-05	5.45386	2.63719	1.12119	CCDC3	coiled-coil domain containing 3
8122773	0.000904	2.22e-05	5.45377	2.63698	1.15007	MTHFD1L	methylenetetrahydrofolate dehydrogenase (NADP+ dependent) 1-like
8044067	0.000911	2.24e-05	-5.4494	2.62703	-4.76854	SLC9A4	solute carrier family 9 member A4
8121578	0.000918	2.26e-05	-5.44579	2.61883	-0.684442	NT5DC1	5'-nucleotidase domain containing 1
8114080	0.000919	2.27e-05	-5.44453	2.61597	-1.3546	GDF9	growth differentiation factor 9
8067382	0.000921	2.28e-05	5.4431	2.61272	0.647342	PSMA7	proteasome subunit alpha 7
8102560	0.000924	2.29e-05	5.44104	2.60804	1.34906	MAD2L1	MAD2 mitotic arrest deficient-like 1 (yeast)
7982792	0.000926	2.3e-05	5.43922	2.60388	1.41216	RAD51	RAD51 recombinase
8107100	0.000928	2.3e-05	-5.43796	2.60101	-1.73417	RGMB	repulsive guidance molecule family member b
8081758	0.000929	2.31e-05	-5.4368	2.59838	-1.59777	GRAMD1C	GRAM domain containing 1C
7930208	0.000931	2.32e-05	-5.43546	2.59534	-0.735603	INA	internexin neuronal intermediate filament protein alpha
7897132	0.000936	2.33e-05	-5.43238	2.58833	-1.17198	PRDM16	PR/SET domain 16
8011713	0.000936	2.34e-05	5.43179	2.58697	1.12341	CXCL16	C-X-C motif chemokine ligand 16
7915882	0.000937	2.34e-05	-5.43061	2.58429	-0.786399	EFCAB14	EF-hand calcium binding domain 14
8016718	0.000943	2.36e-05	-5.42732	2.57681	-1.13135	CHAD	chondroadherin
7994620	0.000947	2.37e-05	5.42488	2.57126	0.820738	KIF22	kinesin family member 22
8104014	0.000954	2.39e-05	-5.42126	2.56301	-1.63457	CCDC110	coiled-coil domain containing 110
7952179	0.000955	2.4e-05	5.42018	2.56055	0.788815	H2AFX	H2A histone family member X
7963157	0.000958	2.42e-05	5.41732	2.55405	1.12587	RACGAP1	Rac GTPase activating protein 1
8122327	0.000959	2.42e-05	-5.4163	2.55171	-0.692341	CCDC28A	coiled-coil domain containing 28A
7969835	0.000968	2.45e-05	-5.41072	2.539	-1.07798	PCCA	propionyl-CoA carboxylase alpha subunit
8131949	0.000968	2.45e-05	5.41043	2.53834	0.650058	CBX3	chromobox 3
8130645	0.000974	2.47e-05	-5.40721	2.53101	-1.04336	PARK2	parkin RBR E3 ubiquitin protein ligase
7898300	0.000981	2.49e-05	-5.4034	2.52234	-1.22953	CLCNKA	chloride voltage-gated channel Ka
8059376	0.000984	2.5e-05	5.4018	2.51869	1.55154	SERPINE2	serpin family E member 2
7935169	0.000985	2.51e-05	-5.40049	2.51571	-2.51254	CYP2C8	cytochrome P450 family 2 subfamily C member 8
8171427	0.000986	2.52e-05	-5.3997	2.5139	-1.6047	PIR-FIGF///FIGF	PIR-FIGF readthrough///c-fos induced growth factor
7961031	0.00099	2.53e-05	5.39688	2.50748	0.713784	LOC642846///DDX12P///DDX11	DEAD/H (Asp-Glu-Ala-Asp/His) box polypeptide 11-like///DEAD/H-box helicase 12, pseudogene///DEAD/H-box helicase 11
7953844	0.000992	2.55e-05	5.39464	2.50238	0.744684	LOC642846///DDX12P///DDX11	DEAD/H (Asp-Glu-Ala-Asp/His) box polypeptide 11-like///DEAD/H-box helicase 12, pseudogene///DEAD/H-box helicase 11
7953892	0.000994	2.55e-05	-5.39303	2.49871	-1.29147	KLRF1	killer cell lectin like receptor F1
7944493	0.000996	2.56e-05	5.39181	2.49592	0.615426	CBL	Cbl proto-oncogene
8017582	0.000998	2.57e-05	-5.3902	2.49225	-0.73537	TEX2	testis expressed 2
8043504	0.000998	2.57e-05	-5.38985	2.49146	-2.50133	MAL	mal, T-cell differentiation protein
8072876	0.00101	2.6e-05	5.38528	2.48103	1.10782	LGALS1	galectin 1
7909568	0.00101	2.6e-05	5.38504	2.48049	1.69601	DTL	denticleless E3 ubiquitin protein ligase homolog
8061471	0.00101	2.62e-05	5.38232	2.47428	1.58708	GINS1	GINS complex subunit 1
8001800	0.00101	2.62e-05	5.38178	2.47305	1.57383	CDH11	cadherin 11
8060418	0.00102	2.64e-05	5.37931	2.46742	0.825574	SIRPA	signal regulatory protein alpha
8066431	0.00102	2.65e-05	-5.37635	2.46067	-1.54982	ADA	adenosine deaminase
7940530	0.00102	2.66e-05	-5.37563	2.45904	-1.37032	MYRF	myelin regulatory factor
8052091	0.00103	2.7e-05	-5.36984	2.44582	-0.694469	NRXN1	neurexin 1
8027728	0.00103	2.7e-05	-5.36897	2.44384	-1.10586	HPN	hepsin
8004309	0.00103	2.71e-05	-5.36795	2.44152	-0.800544	SLC2A4	solute carrier family 2 member 4
8073430	0.00103	2.71e-05	-5.3678	2.44117	-1.01649	ACO2	aconitase 2
7955195	0.00104	2.72e-05	5.36546	2.43584	1.10202	TROAP	trophinin associated protein
7928534	0.00104	2.73e-05	-5.36445	2.43354	-1.2562	C10orf11	chromosome 10 open reading frame 11
7923086	0.00104	2.74e-05	5.36234	2.42872	1.83281	ASPM	abnormal spindle microtubule assembly
7961595	0.00104	2.74e-05	-5.36211	2.4282	-0.868891	RERGL	RERG like
8071671	0.00105	2.77e-05	-5.35794	2.41867	-0.919466	GNAZ	G protein subunit alpha z
8094169	0.00105	2.77e-05	-5.35734	2.41731	-0.797307	CPEB2	cytoplasmic polyadenylation element binding protein 2
7943521	0.00105	2.79e-05	-5.35548	2.41306	-0.463433	DDI1	DNA damage inducible 1 homolog 1
8001830	0.00105	2.79e-05	-5.35496	2.41188	-1.11359	CMTM4	CKLF like MARVEL transmembrane domain containing 4
8107119	0.00106	2.81e-05	-5.35202	2.40516	-0.776445	FAM174A	family with sequence similarity 174 member A
8018482	0.00107	2.83e-05	-5.34806	2.39613	-0.505051	WBP2	WW domain binding protein 2
8000884	0.00107	2.85e-05	5.34622	2.39192	0.615909	DCTPP1	dCTP pyrophosphatase 1
8099255	0.00107	2.85e-05	-5.34514	2.38945	-2.71143	PSAPL1	prosaposin-like 1 (gene/pseudogene)
8095854	0.00108	2.89e-05	5.34021	2.37821	0.589128	2018-09-11	septin 11
7982854	0.00109	2.91e-05	5.33615	2.36894	0.926279	DLL4	delta like canonical Notch ligand 4
8148572	0.00109	2.92e-05	5.33519	2.36675	1.58888	LY6E	lymphocyte antigen 6 complex, locus E
8043602	0.00109	2.92e-05	5.33493	2.36613	1.55937	NCAPH	non-SMC condensin I complex subunit H
8027778	0.0011	2.95e-05	5.33133	2.35791	1.03371	FXYD5	FXYD domain containing ion transport regulator 5
8145418	0.0011	2.95e-05	5.33065	2.35637	1.54452	CDCA2	cell division cycle associated 2
8088192	0.0011	2.96e-05	-5.32981	2.35445	-0.535857	ERC2	ELKS/RAB6-interacting/CAST family member 2
7992905	0.0011	2.96e-05	-5.3292	2.35305	-0.590374	NAA60	N(alpha)-acetyltransferase 60, NatF catalytic subunit
8128472	0.00111	3e-05	5.32344	2.3399	0.617738	ASCC3	activating signal cointegrator 1 complex subunit 3
7971590	0.00111	3.01e-05	-5.32224	2.33714	-1.66293	CAB39L	calcium binding protein 39 like
8110055	0.00111	3.01e-05	-5.32221	2.33707	-0.940248	CPEB4	cytoplasmic polyadenylation element binding protein 4
8089795	0.00111	3.01e-05	-5.32131	2.33503	-0.640762	POPDC2///COX17	popeye domain containing 2///COX17, cytochrome c oxidase copper chaperone
8096160	0.00111	3.04e-05	-5.31819	2.3279	-1.52083	ARHGAP24	Rho GTPase activating protein 24
7941694	0.00112	3.06e-05	5.31417	2.31871	0.57017	RBM14	RNA binding motif protein 14
8161648	0.00113	3.07e-05	-5.31287	2.31573	-0.703706	KLF9	Kruppel like factor 9
7938592	0.00113	3.08e-05	-5.31202	2.31379	-0.777029	FAR1	fatty acyl-CoA reductase 1
7995838	0.00113	3.11e-05	-5.30777	2.30407	-1.49401	MT1X	metallothionein 1X
8042291	0.00114	3.14e-05	-5.30423	2.29599	-0.426028	AFTPH	aftiphilin
8040578	0.00114	3.14e-05	5.30334	2.29395	1.14243	CENPO	centromere protein O
8108847	0.00116	3.18e-05	-5.29809	2.28195	-0.554885	RNF14	ring finger protein 14
7954655	0.00116	3.18e-05	5.2975	2.28059	0.684525	LOC642846///DDX12P///DDX11	DEAD/H (Asp-Glu-Ala-Asp/His) box polypeptide 11-like///DEAD/H-box helicase 12, pseudogene///DEAD/H-box helicase 11
8143663	0.00116	3.19e-05	5.29729	2.28012	1.2895	EZH2	enhancer of zeste 2 polycomb repressive complex 2 subunit
8048340	0.00117	3.23e-05	5.29172	2.26737	0.542681	CNOT9	CCR4-NOT transcription complex subunit 9
8099965	0.00117	3.23e-05	5.29069	2.26503	1.01133	LOC344967///ACOT7	acyl-CoA thioesterase 7 pseudogene///acyl-CoA thioesterase 7
7984330	0.00119	3.3e-05	5.2821	2.24537	0.921011	ZWILCH	zwilch kinetochore protein
8137680	0.0012	3.33e-05	5.27851	2.23714	0.894407	ADAP1	ArfGAP with dual PH domains 1
7919606	0.00121	3.37e-05	-5.27329	2.22521	-2.12091	HIST2H2BF///HIST2H2BA///HIST2H2BE	histone cluster 2, H2bf///histone cluster 2, H2ba (pseudogene)///histone cluster 2, H2be
7977888	0.00122	3.39e-05	5.2699	2.21744	0.559164	CDH24	cadherin 24
8047127	0.00122	3.4e-05	5.26947	2.21645	1.21775	MYO1B	myosin IB
7962146	0.00123	3.43e-05	5.26556	2.20751	0.968491	FAM60A	family with sequence similarity 60 member A
8089372	0.00123	3.43e-05	5.26552	2.20743	1.3331	KIAA1524	KIAA1524
7965681	0.00123	3.43e-05	5.26503	2.20629	0.992833	IKBIP	IKBKB interacting protein
8129677	0.00123	3.43e-05	-5.26479	2.20574	-1.27687	SGK1	serum/glucocorticoid regulated kinase 1
8085867	0.00123	3.45e-05	-5.26246	2.20042	-0.436966	NEK10	NIMA related kinase 10
8157027	0.00123	3.46e-05	-5.26155	2.19832	-0.51959	NIPSNAP3B	nipsnap homolog 3B
8171472	0.00124	3.49e-05	-5.25794	2.19006	-0.936987	TMEM27	transmembrane protein 27
7966135	0.00125	3.53e-05	5.25266	2.17796	0.738921	CORO1C	coronin 1C
8034873	0.00125	3.54e-05	5.25119	2.17459	1.22159	ADGRE2	adhesion G protein-coupled receptor E2
8095663	0.00127	3.59e-05	-5.24552	2.1616	-0.855033	AFM	afamin
7919815	0.00127	3.59e-05	5.24508	2.1606	1.46478	CTSK	cathepsin K
8023246	0.00127	3.6e-05	-5.24468	2.15969	-0.726683	RPL17-C18orf32///C18orf32	RPL17-C18orf32 readthrough///chromosome 18 open reading frame 32
7922689	0.00127	3.6e-05	-5.2441	2.15836	-1.1197	GLUL	glutamate-ammonia ligase
8029065	0.00127	3.62e-05	-5.24161	2.15264	-1.07703	BCKDHA	branched chain keto acid dehydrogenase E1, alpha polypeptide
8007620	0.00127	3.64e-05	5.23939	2.14756	0.684323	GRN	granulin
8032926	0.00127	3.64e-05	-5.23908	2.14685	-0.974136	PTPRS	protein tyrosine phosphatase, receptor type S
8090688	0.00127	3.64e-05	-5.23906	2.14681	-0.495486	SNORA58	small nucleolar RNA, H/ACA box 58
8105328	0.00128	3.66e-05	-5.23679	2.1416	-0.517001	SNX18	sorting nexin 18
8135955	0.00129	3.69e-05	5.23413	2.1355	1.00281	CALU	calumenin
7986822	0.00129	3.72e-05	-5.23046	2.12709	-1.22209	GABRB3	gamma-aminobutyric acid type A receptor beta3 subunit
8102643	0.00129	3.72e-05	5.23029	2.1267	1.37879	CCNA2	cyclin A2
8168500	0.00129	3.73e-05	5.22931	2.12447	0.762336	PGK1	phosphoglycerate kinase 1
8022145	0.00129	3.73e-05	-5.2292	2.12421	-1.25977	L3MBTL4	l(3)mbt-like 4 (Drosophila)
7973336	0.00132	3.8e-05	5.22061	2.10452	1.42852	MMP14	matrix metallopeptidase 14
8075728	0.00132	3.81e-05	5.22014	2.10343	0.687245	MYH9	myosin, heavy chain 9, non-muscle
8062766	0.00132	3.81e-05	5.21973	2.1025	1.62686	MYBL2	MYB proto-oncogene like 2
8010260	0.00132	3.84e-05	5.21627	2.09456	0.704457	BIRC5	baculoviral IAP repeat containing 5
8108478	0.00132	3.85e-05	-5.21539	2.09255	-1.99229	CYSTM1	cysteine rich transmembrane module containing 1
8110872	0.00134	3.91e-05	-5.20889	2.07764	-0.848752	IRX2	iroquois homeobox 2
8180316	0.00134	3.92e-05	5.20815	2.07594	1.00021	TGIF1	TGFB induced factor homeobox 1
8146500	0.00134	3.92e-05	5.20804	2.07568	1.16614	LYN	LYN proto-oncogene, Src family tyrosine kinase
7915870	0.00134	3.93e-05	-5.20661	2.0724	-0.711137	ATPAF1	ATP synthase mitochondrial F1 complex assembly factor 1
8013671	0.00134	3.93e-05	5.20631	2.07172	1.59776	SPAG5	sperm associated antigen 5
8106743	0.00134	3.93e-05	5.20618	2.07142	1.55278	VCAN	versican
8056890	0.00136	3.99e-05	5.19987	2.05693	1.50726	CHN1	chimerin 1
8102247	0.00137	4.04e-05	-5.1948	2.04532	-1.28177	RPL34-AS1	RPL34 antisense RNA 1 (head to head)
8047248	0.00138	4.06e-05	-5.19238	2.03976	-0.849755	PLCL1	phospholipase C like 1
7992828	0.00139	4.09e-05	5.18977	2.03376	1.48212	IL32	interleukin 32
8024532	0.00139	4.1e-05	-5.18792	2.02951	-1.13699	ZNF57	zinc finger protein 57
8153201	0.0014	4.16e-05	5.18186	2.01561	0.887061	AGO2	argonaute 2, RISC catalytic component
8150599	0.00141	4.18e-05	5.18025	2.01192	1.01798	PRKDC	protein kinase, DNA-activated, catalytic polypeptide
7983890	0.00141	4.19e-05	-5.17864	2.0082	-1.75807	MYZAP///GCOM1	myocardial zonula adherens protein///GRINL1A complex locus 1
8159945	0.00141	4.2e-05	-5.17757	2.00575	-0.848659	AK3	adenylate kinase 3
8146357	0.00141	4.21e-05	5.17699	2.00442	1.38164	MCM4	minichromosome maintenance complex component 4
7898057	0.00142	4.23e-05	5.17512	2.00014	1.28354	PDPN	podoplanin
7981335	0.00142	4.24e-05	5.17363	1.99672	0.643607	HSP90AA1	heat shock protein 90 alpha family class A member 1
8073104	0.00143	4.28e-05	-5.17011	1.98863	-0.848091	SYNGR1	synaptogyrin 1
7932765	0.00145	4.33e-05	-5.1644	1.97551	-1.27544	MPP7	membrane palmitoylated protein 7
8045198	0.00145	4.34e-05	-5.16394	1.97446	-0.580213	CFC1B///CFC1	cripto, FRL-1, cryptic family 1B///cripto, FRL-1, cryptic family 1
8180318	0.00145	4.35e-05	5.16239	1.97089	1.02502	TGIF1	TGFB induced factor homeobox 1
7913558	0.00148	4.44e-05	5.15406	1.95175	0.651299	LUZP1	leucine zipper protein 1
8169061	0.00148	4.46e-05	-5.15212	1.9473	-1.0675	PLP1	proteolipid protein 1
7995820	0.00148	4.46e-05	-5.15198	1.94697	-0.654073	MT1B	metallothionein 1B
8046461	0.00148	4.46e-05	5.15172	1.94637	1.14703	ZAK	sterile alpha motif and leucine zipper containing kinase AZK
7943984	0.00148	4.48e-05	-5.15016	1.94279	-1.40165	ZBTB16	zinc finger and BTB domain containing 16
8113542	0.00149	4.5e-05	-5.14773	1.93721	-0.447907	REEP5	receptor accessory protein 5
7910997	0.00149	4.51e-05	5.14741	1.93648	1.59241	EXO1	exonuclease 1
8041212	0.00149	4.54e-05	5.14466	1.93015	0.876267	LCLAT1	lysocardiolipin acyltransferase 1
7959995	0.00149	4.54e-05	5.14392	1.92846	0.443988	EP400	E1A binding protein p400
8028206	0.00149	4.55e-05	-5.14383	1.92824	-0.935371	ZNF345	zinc finger protein 345
8028213	0.0015	4.59e-05	-5.1395	1.91828	-0.559314	ZNF568	zinc finger protein 568
7984380	0.00151	4.62e-05	-5.13664	1.9117	-0.536771	IQCH	IQ motif containing H
8138689	0.00153	4.68e-05	5.13086	1.89843	1.10207	SKAP2	src kinase associated phosphoprotein 2
7943795	0.00153	4.7e-05	-5.12967	1.8957	-0.834439	HSPB2-C11orf52///C11orf52	HSPB2-C11orf52 readthrough (NMD candidate)///chromosome 11 open reading frame 52
8114415	0.00153	4.71e-05	-5.12819	1.89229	-1.35226	GFRA3	GDNF family receptor alpha 3
7953021	0.00154	4.74e-05	-5.12626	1.88784	-1.00962	ADIPOR2	adiponectin receptor 2
8081645	0.00154	4.75e-05	-5.12486	1.88464	-1.57944	C3orf52	chromosome 3 open reading frame 52
7930631	0.00155	4.8e-05	-5.12039	1.87435	-0.491717	TDRD1	tudor domain containing 1
7951271	0.00156	4.84e-05	5.11698	1.8665	3.52027	MMP1	matrix metallopeptidase 1
8000184	0.00157	4.86e-05	5.11518	1.86236	1.30102	IGSF6	immunoglobulin superfamily member 6
7927998	0.00157	4.87e-05	5.11459	1.86102	1.79447	HKDC1	hexokinase domain containing 1
7950501	0.00157	4.88e-05	5.11355	1.85861	0.840991	GDPD5	glycerophosphodiester phosphodiesterase domain containing 5
8149448	0.00158	4.91e-05	5.11106	1.85288	1.78729	MSR1	macrophage scavenger receptor 1
8106393	0.00158	4.93e-05	5.10924	1.84869	1.28836	F2R	coagulation factor II thrombin receptor
7990151	0.00159	4.96e-05	5.10643	1.84224	0.991236	PKM	pyruvate kinase, muscle
7921155	0.00159	4.96e-05	-5.10638	1.84212	-0.62	INSRR	insulin receptor related receptor
7903935	0.0016	5e-05	-5.10267	1.83358	-0.511576	CHIAP2	chitinase, acidic pseudogene 2
8036689	0.00162	5.07e-05	-5.09671	1.81986	-0.611558	FBXO27	F-box protein 27
8111387	0.00163	5.1e-05	5.09462	1.81506	2.22011	ADAMTS12	ADAM metallopeptidase with thrombospondin type 1 motif 12
8056572	0.00163	5.11e-05	5.09366	1.81284	1.39548	SPC25	SPC25, NDC80 kinetochore complex component
8083757	0.00163	5.15e-05	-5.09051	1.8056	-0.723765	NMD3	NMD3 ribosome export adaptor
8052798	0.00164	5.17e-05	-5.08811	1.80007	-0.693232	AAK1	AP2 associated kinase 1
8095574	0.00164	5.18e-05	5.08795	1.79971	0.599843	DCK	deoxycytidine kinase
8016139	0.00165	5.22e-05	5.0841	1.79083	0.972425	KIF18B	kinesin family member 18B
8070129	0.00165	5.23e-05	5.08376	1.79004	0.839075	DONSON	downstream neighbor of SON
8003357	0.00165	5.24e-05	5.08279	1.78782	0.883224	PIEZO1	piezo type mechanosensitive ion channel component 1
8057620	0.00165	5.25e-05	5.08181	1.78555	1.66323	COL5A2	collagen type V alpha 2 chain
8117849	0.00166	5.27e-05	5.0802	1.78185	1.16077	TRIM15	tripartite motif containing 15
8177760	0.00166	5.27e-05	5.0802	1.78185	1.16077	TRIM15	tripartite motif containing 15
8179070	0.00166	5.27e-05	5.0802	1.78185	1.16077	TRIM15	tripartite motif containing 15
8013581	0.00166	5.28e-05	-5.07938	1.77998	-0.588139	IFT20	intraflagellar transport 20
7997099	0.00167	5.33e-05	5.07522	1.77038	0.588734	SF3B3	splicing factor 3b subunit 3
8098084	0.00168	5.36e-05	-5.07327	1.76589	-1.30122	ETFDH	electron transfer flavoprotein dehydrogenase
7939329	0.00168	5.37e-05	-5.0723	1.76366	-0.665846	PDHX	pyruvate dehydrogenase complex component X
7926152	0.00169	5.4e-05	-5.06951	1.75724	-1.30702	ECHDC3	enoyl-CoA hydratase domain containing 3
8105229	0.00169	5.41e-05	5.06924	1.7566	0.797323	PELO///ITGA1	pelota homolog (Drosophila)///integrin subunit alpha 1
8094574	0.00169	5.42e-05	5.06854	1.75501	0.99932	TBC1D1	TBC1 domain family member 1
7958989	0.00169	5.43e-05	5.06714	1.75177	0.547646	PLBD2	phospholipase B domain containing 2
8062490	0.0017	5.47e-05	-5.06389	1.74428	-1.1016	SNORA60	small nucleolar RNA, H/ACA box 60
7984743	0.00171	5.51e-05	5.06137	1.73849	0.803494	CD276	CD276 molecule
8096808	0.00172	5.54e-05	5.05867	1.73227	1.07998	MCUB	mitochondrial calcium uniporter dominant negative beta subunit
8131957	0.00172	5.56e-05	5.0572	1.72888	1.96182	SNX10	sorting nexin 10
8128991	0.00172	5.56e-05	5.0572	1.72887	1.08259	LAMA4	laminin subunit alpha 4
7923824	0.00174	5.62e-05	-5.05248	1.71799	-1.04628	SLC41A1	solute carrier family 41 member 1
8112331	0.00174	5.63e-05	-5.05225	1.71747	-0.603809	ISCA1	iron-sulfur cluster assembly 1
7986068	0.00175	5.67e-05	5.04901	1.70999	1.26943	BLM	Bloom syndrome RecQ like helicase
8048733	0.00175	5.68e-05	-5.04818	1.70809	-0.91598	ACSL3	acyl-CoA synthetase long-chain family member 3
7978666	0.00175	5.69e-05	-5.04743	1.70636	-1.06967	MBIP	MAP3K12 binding inhibitory protein 1
8037389	0.00176	5.71e-05	5.04559	1.70211	0.675029	SMG9	SMG9, nonsense mediated mRNA decay factor
8087935	0.00176	5.74e-05	5.04389	1.69819	1.50944	NT5DC2	5'-nucleotidase domain containing 2
7935337	0.00177	5.78e-05	5.04047	1.69032	1.35254	PIK3AP1	phosphoinositide-3-kinase adaptor protein 1
8118696	0.00177	5.79e-05	5.03975	1.68866	0.420369	ZBTB9///SYNGAP1	zinc finger and BTB domain containing 9///synaptic Ras GTPase activating protein 1
8139592	0.00178	5.82e-05	5.03731	1.68303	0.733594	HUS1	HUS1 checkpoint clamp component
8146839	0.00179	5.85e-05	-5.03513	1.67802	-0.535571	C8orf34	chromosome 8 open reading frame 34
7953385	0.00179	5.86e-05	5.03479	1.67723	0.623724	GAPDH	glyceraldehyde-3-phosphate dehydrogenase
8142194	0.00181	5.95e-05	5.02788	1.66129	0.883543	LAMB1	laminin subunit beta 1
7957242	0.00181	5.96e-05	-5.0272	1.65972	-1.06063	ATXN7L3B	ataxin 7 like 3B
8155563	0.00182	5.99e-05	5.02497	1.65459	1.04589	LOC107984066///LOC100996643///LOC100133920///LOC286297///MTHFD1L	monofunctional C1-tetrahydrofolate synthase, mitochondrial-like///monofunctional C1-tetrahydrofolate synthase, mitochondrial-like///methylenetetrahydrofolate dehydrogenase (NADP+ dependent) 1-like pseudogene///methylenetetrahydrofolate dehydrogenase (NADP+ dependent) 1-like pseudogene///methylenetetrahydrofolate dehydrogenase (NADP+ dependent) 1-like
8002370	0.00182	6.02e-05	5.02327	1.65066	0.971478	ST3GAL2	ST3 beta-galactoside alpha-2,3-sialyltransferase 2
8149762	0.00182	6.02e-05	5.02322	1.65053	0.946001	TNFRSF10A	TNF receptor superfamily member 10a
8161484	0.00184	6.09e-05	5.01819	1.63895	1.07688	LOC107984066///LOC100996643///LOC100133920///LOC286297///MTHFD1L	monofunctional C1-tetrahydrofolate synthase, mitochondrial-like///monofunctional C1-tetrahydrofolate synthase, mitochondrial-like///methylenetetrahydrofolate dehydrogenase (NADP+ dependent) 1-like pseudogene///methylenetetrahydrofolate dehydrogenase (NADP+ dependent) 1-like pseudogene///methylenetetrahydrofolate dehydrogenase (NADP+ dependent) 1-like
8000244	0.00185	6.13e-05	5.01541	1.63254	0.904115	USP31	ubiquitin specific peptidase 31
8121601	0.00187	6.17e-05	5.0123	1.62536	1.33374	FAM26E	family with sequence similarity 26 member E
8025058	0.00187	6.19e-05	5.01146	1.62343	0.991594	TRIP10	thyroid hormone receptor interactor 10
8019842	0.00187	6.19e-05	5.01088	1.62208	1.36264	TYMS	thymidylate synthetase
8098549	0.00187	6.2e-05	-5.01052	1.62125	-1.09042	STOX2	storkhead box 2
8008310	0.00187	6.21e-05	5.00995	1.61994	0.915749	EME1	essential meiotic structure-specific endonuclease 1
8164343	0.00187	6.21e-05	-5.00951	1.61892	-1.24597	FAM102A	family with sequence similarity 102 member A
8149955	0.00187	6.23e-05	5.00855	1.61671	1.7582	PBK	PDZ binding kinase
7935627	0.00187	6.25e-05	-5.00705	1.61324	-1.06653	GOT1	glutamic-oxaloacetic transaminase 1
8056257	0.00189	6.29e-05	5.00413	1.60651	2.93193	FAP	fibroblast activation protein alpha
7916403	0.00189	6.32e-05	-5.00236	1.60242	-0.780909	SSBP3	single stranded DNA binding protein 3
8117054	0.00189	6.33e-05	5.00186	1.60126	1.3278	CAP2	CAP, adenylate cyclase-associated protein, 2 (yeast)
7970441	0.00189	6.33e-05	5.0014	1.60021	1.30978	GJB2	gap junction protein beta 2
7926674	0.0019	6.37e-05	-4.9989	1.59444	-0.461724	PTF1A	pancreas specific transcription factor, 1a
8063337	0.0019	6.38e-05	4.99834	1.59315	0.947177	ZFAS1	ZNFX1 antisense RNA 1
8056250	0.0019	6.38e-05	-4.99801	1.59238	-0.771508	GCG	glucagon
7995797	0.0019	6.4e-05	-4.99686	1.58973	-1.35471	MT1E	metallothionein 1E
8106210	0.00191	6.44e-05	-4.99422	1.58363	-1.82156	ARHGEF28	Rho guanine nucleotide exchange factor 28
7912898	0.00192	6.47e-05	4.9924	1.57943	0.486982	ATP13A2	ATPase 13A2
7949588	0.00192	6.49e-05	4.99102	1.57626	1.07359	CD248	CD248 molecule
8168280	0.00193	6.53e-05	4.98839	1.57018	0.51577	NONO	non-POU domain containing, octamer-binding
7926677	0.00193	6.53e-05	-4.98823	1.56982	-1.16782	OTUD1	OTU deubiquitinase 1
8081959	0.00193	6.55e-05	-4.98704	1.56708	-0.796115	STXBP5L	syntaxin binding protein 5 like
7965964	0.00193	6.56e-05	-4.98619	1.5651	-1.47346	SLC41A2	solute carrier family 41 member 2
7982597	0.00195	6.62e-05	4.98233	1.5562	1.76447	THBS1	thrombospondin 1
8128329	0.00196	6.66e-05	4.98012	1.55108	0.883063	MMS22L	MMS22 like, DNA repair protein
8044849	0.00196	6.66e-05	-4.97974	1.55021	-0.675163	PTPN4	protein tyrosine phosphatase, non-receptor type 4
8040223	0.00196	6.66e-05	4.97956	1.5498	1.26438	RRM2	ribonucleotide reductase regulatory subunit M2
8103311	0.00196	6.68e-05	-4.97843	1.54718	-4.30346	FGA	fibrinogen alpha chain
7909104	0.00196	6.68e-05	-4.97835	1.54701	-0.82746	CDK18	cyclin dependent kinase 18
8001981	0.00196	6.7e-05	4.97726	1.54448	0.860682	FHOD1	formin homology 2 domain containing 1
8106170	0.00196	6.7e-05	-4.97725	1.54448	-1.89702	TMEM171	transmembrane protein 171
7956009	0.00196	6.7e-05	4.97699	1.54387	1.41595	METTL7B	methyltransferase like 7B
7971922	0.00196	6.71e-05	-4.97671	1.54322	-0.811476	PCDH9	protocadherin 9
7960381	0.00196	6.73e-05	-4.97534	1.54005	-0.842437	CRACR2A	calcium release activated channel regulator 2A
8100523	0.00199	6.85e-05	-4.96761	1.52221	-0.343235	SPINK2	serine peptidase inhibitor, Kazal type 2
7912804	0.00199	6.86e-05	-4.96721	1.52129	-0.655007	LOC100132147	uncharacterized LOC100132147
7897068	0.002	6.89e-05	4.96564	1.51765	0.565926	SKI	SKI proto-oncogene
8139207	0.002	6.89e-05	4.96525	1.51676	2.90216	INHBA///INHBA	inhibin beta A subunit///inhibin beta A subunit
8116272	0.002	6.91e-05	4.96414	1.51419	1.69026	ADAMTS2	ADAM metallopeptidase with thrombospondin type 1 motif 2
8134965	0.002	6.92e-05	4.96364	1.51305	0.623193	SLC12A9	solute carrier family 12 member 9
7939595	0.002	6.92e-05	-4.96326	1.51215	-0.542734	CRY2	cryptochrome circadian clock 2
8097973	0.002	6.94e-05	4.9622	1.50971	1.13252	GUCY1B3	guanylate cyclase 1 soluble subunit beta
8066260	0.002	6.94e-05	4.96213	1.50955	1.19735	SNORA71C	small nucleolar RNA, H/ACA box 71C
8120251	0.00202	7.01e-05	-4.95803	1.50008	-0.62236	FBXO9	F-box protein 9
7944049	0.00205	7.12e-05	-4.95128	1.48449	-1.45934	SIDT2	SID1 transmembrane family member 2
7948229	0.00208	7.26e-05	4.94276	1.4648	1.67668	SLC43A3///PRG2	solute carrier family 43 member 3///proteoglycan 2, pro eosinophil major basic protein
8010983	0.00209	7.31e-05	4.93989	1.45816	0.532937	ABR	active BCR-related
8153678	0.00211	7.41e-05	4.93425	1.44513	0.888065	BOP1	block of proliferation 1
8146278	0.00211	7.41e-05	4.93405	1.44466	0.695766	POMK	protein-O-mannose kinase
8022653	0.00211	7.42e-05	-4.93389	1.4443	-0.672869	PCAT18	prostate cancer associated transcript 18 (non-protein coding)
7907297	0.00211	7.42e-05	-4.93349	1.44337	-1.36072	FMO4	flavin containing monooxygenase 4
8090988	0.00213	7.49e-05	-4.92955	1.43428	-0.68762	CEP70	centrosomal protein 70
8085145	0.00213	7.5e-05	4.92926	1.43361	0.959289	RAD18	RAD18, E3 ubiquitin protein ligase
7990632	0.00213	7.51e-05	4.92862	1.43213	0.670489	PEAK1	pseudopodium enriched atypical kinase 1
8171725	0.00214	7.55e-05	-4.92608	1.42626	-2.58261	MAP7D2	MAP7 domain containing 2
7972682	0.00214	7.57e-05	4.92523	1.42428	1.08719	KDELC1	KDEL motif containing 1
8003773	0.00216	7.62e-05	-4.92242	1.4178	-1.0306	RAP1GAP2	RAP1 GTPase activating protein 2
7916898	0.00216	7.62e-05	4.92207	1.41699	1.34816	DEPDC1	DEP domain containing 1
8028266	0.00218	7.7e-05	-4.91756	1.40654	-0.710274	ZNF540	zinc finger protein 540
8070467	0.00219	7.75e-05	-4.91528	1.40129	-1.80136	TMPRSS2///LOC285847///FKBP5	transmembrane protease, serine 2///uncharacterized LOC285847///FK506 binding protein 5
8092682	0.00221	7.83e-05	-4.91091	1.39117	-3.38924	SST	somatostatin
7953135	0.00221	7.84e-05	4.91034	1.38986	0.547651	TULP3	tubby like protein 3
7996290	0.00223	7.91e-05	4.90613	1.38013	0.799266	CKLF-CMTM1///CMTM1///CKLF///RHOQ///CMTM1///CKLF	CKLF-CMTM1 readthrough///CKLF like MARVEL transmembrane domain containing 1///chemokine like factor///ras homolog family member Q///CKLF like MARVEL transmembrane domain containing 1///chemokine like factor
8012376	0.00223	7.94e-05	-4.9047	1.37681	-0.647098	VAMP2	vesicle associated membrane protein 2
8098423	0.00224	7.97e-05	4.90294	1.37274	1.41328	NEIL3	nei like DNA glycosylase 3
8104788	0.00224	7.98e-05	4.90258	1.37192	1.15732	RAI14	retinoic acid induced 14
8072847	0.00225	8.04e-05	4.89955	1.3649	0.55577	SH3BP1	SH3 domain binding protein 1
7946687	0.00228	8.16e-05	-4.89289	1.34949	-0.450264	PTH	parathyroid hormone
8157454	0.00229	8.2e-05	-4.89077	1.3446	-0.418786	ATP6V1G1	ATPase H+ transporting V1 subunit G1
8031550	0.00229	8.21e-05	-4.89035	1.34362	-0.712606	EPN1	epsin 1
7995128	0.0023	8.25e-05	4.88831	1.33891	1.60028	ITGAX	integrin subunit alpha X
8031097	0.0023	8.25e-05	-4.8882	1.33864	-0.507069	NDUFA3	NADH:ubiquinone oxidoreductase subunit A3
7924508	0.0023	8.28e-05	-4.88682	1.33545	-1.44168	SUSD4	sushi domain containing 4
8130211	0.00231	8.31e-05	-4.88537	1.33209	-1.15567	SYNE1	spectrin repeat containing nuclear envelope protein 1
7922669	0.00231	8.32e-05	4.88492	1.33106	0.74026	STX6	syntaxin 6
7923958	0.00231	8.32e-05	-4.88491	1.33104	-1.72266	C1orf116	chromosome 1 open reading frame 116
8140398	0.00232	8.36e-05	4.88271	1.32595	0.697215	YWHAG	tyrosine 3-monooxygenase/tryptophan 5-monooxygenase activation protein gamma
8024572	0.00234	8.44e-05	4.87855	1.31633	0.926569	GNA15	G protein subunit alpha 15
7904314	0.00234	8.47e-05	4.87736	1.31357	0.930255	TTF2	transcription termination factor 2
7952785	0.00237	8.62e-05	-4.86966	1.29576	-0.823307	OPCML	opioid binding protein/cell adhesion molecule like
8048319	0.00239	8.69e-05	4.866	1.28729	2.29273	VIL1	villin 1
7937823	0.00241	8.78e-05	-4.86183	1.27762	-1.60207	KCNQ1	potassium voltage-gated channel subfamily Q member 1
7942832	0.00241	8.78e-05	4.8618	1.27755	1.50398	DDIAS	DNA damage induced apoptosis suppressor
8131253	0.00241	8.82e-05	4.85975	1.27282	0.654184	FOXK1	forkhead box K1
7940857	0.00242	8.86e-05	4.85788	1.26847	0.780385	STIP1	stress induced phosphoprotein 1
7927710	0.00243	8.91e-05	4.85529	1.2625	1.65271	CDK1	cyclin dependent kinase 1
7946742	0.00243	8.92e-05	-4.85508	1.26201	-0.642583	CYP2R1	cytochrome P450 family 2 subfamily R member 1
8107563	0.00243	8.92e-05	4.85499	1.2618	0.466082	PRR16	proline rich 16
8114787	0.00243	8.93e-05	4.85461	1.2609	0.86991	GNPDA1	glucosamine-6-phosphate deaminase 1
7912887	0.00244	8.96e-05	4.85311	1.25745	1.54542	MFAP2	microfibrillar associated protein 2
7929919	0.00244	8.97e-05	4.85287	1.25688	0.675359	SFXN3	sideroflexin 3
8137942	0.00245	9.02e-05	4.85044	1.25125	0.574897	TNRC18	trinucleotide repeat containing 18
7934334	0.00245	9.02e-05	-4.85036	1.25107	-0.717687	CFAP70	cilia and flagella associated protein 70
7940891	0.00245	9.04e-05	-4.84943	1.24893	-0.5795	DNAJC4	DnaJ heat shock protein family (Hsp40) member C4
8046836	0.00249	9.22e-05	-4.84079	1.22893	-0.621831	FSIP2	fibrous sheath interacting protein 2
8148694	0.00253	9.39e-05	4.83322	1.21139	0.956742	GRINA	glutamate ionotropic receptor NMDA type subunit associated protein 1
7932826	0.00254	9.43e-05	4.83111	1.2065	0.959826	KIAA1462	KIAA1462
7948176	0.00257	9.56e-05	-4.82557	1.19366	-0.565693	TNKS1BP1	tankyrase 1 binding protein 1
7966631	0.00259	9.64e-05	-4.82192	1.18521	-0.383927	LHX5	LIM homeobox 5
8071375	0.0026	9.7e-05	-4.81934	1.17923	-0.90271	LOC729461///FAM230B///FAM230C	uncharacterized LOC729461///family with sequence similarity 230 member B (non-protein coding)///family with sequence similarity 230 member C
7930226	0.0026	9.71e-05	4.8189	1.17821	0.866152	PDCD11	programmed cell death 11
7958749	0.00261	9.73e-05	4.81808	1.17632	0.539175	SH2B3	SH2B adaptor protein 3
8117377	0.00261	9.74e-05	4.8177	1.17542	0.584077	HIST1H1E	histone cluster 1, H1e
8063043	0.00261	9.75e-05	4.81729	1.17448	1.26907	UBE2C	ubiquitin conjugating enzyme E2 C
8173059	0.00263	9.88e-05	-4.81165	1.16141	-0.583841	WNK3	WNK lysine deficient protein kinase 3
8048205	0.00264	9.91e-05	-4.81003	1.15767	-2.29098	IGFBP2	insulin like growth factor binding protein 2
8172244	0.00265	9.95e-05	-4.80847	1.15405	-0.840734	FUNDC1	FUN14 domain containing 1
8004556	0.00266	0.0001	4.80546	1.14707	0.517127	WRAP53	WD repeat containing antisense to TP53
8107706	0.00266	0.0001	4.80523	1.14654	1.04184	LMNB1	lamin B1
8092922	0.00266	0.0001	4.80497	1.14593	0.556214	XXYLT1	xyloside xylosyltransferase 1
8133549	0.00266	0.0001	-4.8049	1.14578	-0.975475	GTF2IRD2B///GTF2IRD2	GTF2I repeat domain containing 2B///GTF2I repeat domain containing 2
8141076	0.00267	0.000101	4.80203	1.13913	0.915791	PON2	paraoxonase 2
7900531	0.00267	0.000101	-4.80143	1.13773	-0.846574	GUCA2B	guanylate cyclase activator 2B
8047952	0.00268	0.000102	-4.79971	1.13376	-0.598749	UNC80	unc-80 homolog, NALCN activator
8020110	0.0027	0.000102	4.79678	1.12697	1.31605	RAB31	RAB31, member RAS oncogene family
8043276	0.0027	0.000103	-4.79428	1.12117	-1.15953	SNORD94	small nucleolar RNA, C/D box 94
7948470	0.0027	0.000103	-4.79418	1.12094	-0.538319	PTGDR2	prostaglandin D2 receptor 2
8064191	0.0027	0.000103	4.79414	1.12086	0.820975	TPD52L2	tumor protein D52 like 2
7977786	0.00271	0.000103	4.79199	1.11587	1.33158	SLC7A7	solute carrier family 7 member 7
7929078	0.00272	0.000104	4.78952	1.11014	1.32269	KIF20B	kinesin family member 20B
7977615	0.00274	0.000105	-4.78489	1.0994	-1.54065	RNASE1	ribonuclease A family member 1, pancreatic
8085374	0.00275	0.000105	-4.78377	1.09681	-0.488747	RAF1///RAF1	Raf-1 proto-oncogene, serine/threonine kinase///Raf-1 proto-oncogene, serine/threonine kinase
8044793	0.00275	0.000106	-4.78257	1.09402	-0.75448	STEAP3	STEAP3 metalloreductase
8045946	0.00276	0.000106	4.78172	1.09205	0.718278	PSMD14	proteasome 26S subunit, non-ATPase 14
8130374	0.00276	0.000106	4.78111	1.09064	0.841055	FBXO5	F-box protein 5
7970864	0.00277	0.000107	4.77828	1.08407	1.22743	HSPH1	heat shock protein family H (Hsp110) member 1
7906720	0.00277	0.000107	4.77824	1.08398	1.35026	FCER1G	Fc fragment of IgE receptor Ig
7993756	0.00277	0.000107	-4.77757	1.08245	-2.02701	ACSM3	acyl-CoA synthetase medium-chain family member 3
7941769	0.00278	0.000107	4.77588	1.07852	0.355806	KDM2A	lysine demethylase 2A
8131263	0.00279	0.000108	4.7747	1.07578	1.07501	SNORD13P2	small nucleolar RNA, C/D box 13 pseudogene 2
8044258	0.00279	0.000108	4.7729	1.07161	0.578289	LIMS1	LIM zinc finger domain containing 1
7958960	0.00279	0.000108	4.77264	1.071	0.926922	TPCN1	two pore segment channel 1
7952426	0.00279	0.000108	-4.77214	1.06986	-3.02346	VSIG2	V-set and immunoglobulin domain containing 2
8058118	0.00279	0.000108	-4.77197	1.06945	-0.50358	KCTD18	potassium channel tetramerization domain containing 18
8123104	0.0028	0.000109	4.77062	1.06633	2.50142	FNDC1	fibronectin type III domain containing 1
8113709	0.0028	0.000109	4.7697	1.06419	1.74308	LOX	lysyl oxidase
8052526	0.0028	0.000109	4.76924	1.06312	0.696354	XPO1	exportin 1
8043377	0.00282	0.00011	-4.76489	1.05304	-0.703057	INO80B-WBP1///WBP1	INO80B-WBP1 readthrough (NMD candidate)///WW domain binding protein 1
7990086	0.00282	0.00011	-4.76478	1.05277	-0.868622	THAP10	THAP domain containing 10
8016402	0.00286	0.000112	4.75896	1.0393	0.499646	CBX1	chromobox 1
8138708	0.0029	0.000114	4.75106	1.02097	0.700592	HOXA1	homeobox A1
8042867	0.0029	0.000114	-4.75069	1.02012	-0.618755	INO80B-WBP1///WBP1	INO80B-WBP1 readthrough (NMD candidate)///WW domain binding protein 1
7954997	0.00291	0.000115	4.74803	1.01395	0.710051	ANO6	anoctamin 6
7966202	0.00292	0.000115	4.74708	1.01175	0.517299	KCTD10	potassium channel tetramerization domain containing 10
8114354	0.00292	0.000115	-4.74542	1.00788	-1.03227	NME5	NME/NM23 family member 5
8097356	0.00293	0.000116	4.74328	1.00293	1.31495	PLK4	polo like kinase 4
8041447	0.00294	0.000116	4.7416	0.999036	0.834008	CRIM1	cysteine rich transmembrane BMP regulator 1
8064539	0.00296	0.000117	4.7386	0.992062	1.07736	CPXM1	carboxypeptidase X, M14 family member 1
8164269	0.00296	0.000118	4.73732	0.98911	0.849782	ENG	endoglin
8032871	0.00296	0.000118	4.73684	0.987988	0.494445	DPP9	dipeptidyl peptidase 9
7958262	0.00297	0.000118	-4.73494	0.983582	-1.02713	TCP11L2	t-complex 11 like 2
7968212	0.00298	0.000119	-4.73372	0.98075	-1.36604	WASF3	WAS protein family member 3
7902317	0.00303	0.000121	-4.72647	0.963932	-0.362114	FPGT-TNNI3K///TNNI3K	FPGT-TNNI3K readthrough///TNNI3 interacting kinase
7907572	0.00305	0.000122	-4.72306	0.956012	-1.25099	PAPPA2	pappalysin 2
8101992	0.00306	0.000122	4.72041	0.949873	1.4518	SLC39A8	solute carrier family 39 member 8
8180317	0.00307	0.000123	4.71868	0.945868	0.913499	TGIF1	TGFB induced factor homeobox 1
8040843	0.00307	0.000123	4.71859	0.945643	1.14141	CAD	carbamoyl-phosphate synthetase 2, aspartate transcarbamylase, and dihydroorotase
8043100	0.00307	0.000123	4.71803	0.944346	0.642526	TMSB10	thymosin beta 10
8076007	0.00309	0.000124	4.71584	0.939266	0.860277	BAIAP2L2	BAI1 associated protein 2 like 2
7937016	0.00312	0.000125	4.71042	0.926697	2.2666	CLRN3	clarin 3
8140170	0.00313	0.000126	-4.70893	0.923233	-0.957576	GTF2IRD2B///GTF2IRD2	GTF2I repeat domain containing 2B///GTF2I repeat domain containing 2
8015769	0.00313	0.000126	4.70868	0.92265	1.31515	BRCA1	BRCA1, DNA repair associated
8133788	0.00314	0.000126	4.70769	0.920347	0.970359	PTPN12	protein tyrosine phosphatase, non-receptor type 12
8074806	0.00314	0.000126	4.70658	0.917784	0.458053	PPM1F	protein phosphatase, Mg2+/Mn2+ dependent 1F
8072678	0.00316	0.000127	4.70396	0.911705	1.09006	HMOX1	heme oxygenase 1
7967624	0.00316	0.000127	4.70378	0.911293	0.733108	SLC15A4	solute carrier family 15 member 4
7932966	0.00317	0.000128	4.70215	0.907503	0.696794	ITGB1	integrin subunit beta 1
8136709	0.00317	0.000128	4.70186	0.906826	2.34254	MGAM2	maltase-glucoamylase 2 (putative)
8136918	0.00317	0.000128	4.70114	0.905156	0.886975	ZYX	zyxin
7921873	0.00317	0.000128	4.70006	0.902642	1.90609	FCGR3B///FCGR3A	Fc fragment of IgG receptor IIIb///Fc fragment of IgG receptor IIIa
7897849	0.00318	0.000129	4.6984	0.898799	0.446142	MIIP	migration and invasion inhibitory protein
8105348	0.0032	0.00013	4.69544	0.891928	1.51241	GPX8	glutathione peroxidase 8 (putative)
7967034	0.00321	0.000131	-4.69299	0.886233	-1.52595	PLA2G1B	phospholipase A2 group IB
7956301	0.00321	0.000131	4.69257	0.885258	1.08034	LRP1	LDL receptor related protein 1
8163116	0.00321	0.000131	-4.69237	0.884802	-1.32349	EPB41L4B	erythrocyte membrane protein band 4.1 like 4B
8042431	0.00321	0.000131	-4.69201	0.883971	-6.69448	GKN1	gastrokine 1
7984626	0.00323	0.000132	-4.68981	0.878853	-0.677802	SENP8	SUMO/sentrin peptidase family member, NEDD8 specific
7936494	0.00325	0.000133	-4.68652	0.871226	-1.16773	GFRA1	GDNF family receptor alpha 1
7901192	0.00326	0.000133	4.68483	0.867297	1.01077	RAD54L	RAD54-like (S. cerevisiae)
8120613	0.00326	0.000133	-4.68426	0.865979	-0.625135	RIMS1	regulating synaptic membrane exocytosis 1
7978132	0.00327	0.000134	4.68201	0.860744	0.954452	IPO4	importin 4
7898350	0.00327	0.000134	-4.68176	0.860162	-0.514239	LOC440570	uncharacterized LOC440570
7912884	0.00327	0.000134	-4.68176	0.860162	-0.514239	LOC440570	uncharacterized LOC440570
7915147	0.00327	0.000134	4.68097	0.858347	0.853815	FHL3	four and a half LIM domains 3
8180319	0.00327	0.000134	4.68044	0.857099	0.862189	TGIF1	TGFB induced factor homeobox 1
7924107	0.00331	0.000136	4.675	0.844474	1.24989	LPGAT1	lysophosphatidylglycerol acyltransferase 1
8152867	0.00332	0.000137	4.67309	0.840038	1.00298	ASAP1	ArfGAP with SH3 domain, ankyrin repeat and PH domain 1
8170249	0.00332	0.000137	-4.67255	0.838788	-0.390266	SPANXA2///SPANXC///SPANXD///SPANXA1	SPANX family member A2///SPANX family member C///SPANX family member D///sperm protein associated with the nucleus, X-linked, family member A1
8175550	0.00332	0.000137	-4.67255	0.838788	-0.390266	SPANXA2///SPANXC///SPANXD///SPANXA1	SPANX family member A2///SPANX family member C///SPANX family member D///sperm protein associated with the nucleus, X-linked, family member A1
8006345	0.00332	0.000137	-4.67144	0.836211	-0.423454	RHOT1	ras homolog family member T1
7948910	0.00333	0.000138	4.67024	0.833436	1.86217	SNHG1///SNORD25	small nucleolar RNA host gene 1///small nucleolar RNA, C/D box 25
8060484	0.00333	0.000138	4.6694	0.831473	1.14264	SNORD56///NOP56	small nucleolar RNA, C/D box 56///NOP56 ribonucleoprotein
8158446	0.00334	0.000138	4.66859	0.829607	0.710462	NUP188	nucleoporin 188
8167347	0.00335	0.000139	4.66676	0.825359	0.677296	SUV39H1	suppressor of variegation 3-9 homolog 1
7931097	0.00335	0.000139	4.6663	0.824282	1.07037	HTRA1	HtrA serine peptidase 1
7995834	0.00335	0.000139	-4.66564	0.822744	-0.732084	MT1IP	metallothionein 1I, pseudogene
7933855	0.00336	0.00014	4.66406	0.819091	1.3598	RTKN2	rhotekin 2
8105495	0.00336	0.00014	-4.66405	0.819068	-1.3027	PART1	prostate androgen-regulated transcript 1 (non-protein coding)
8040338	0.00336	0.00014	-4.66377	0.818411	-0.385804	RN7SL2///RN7SL1	RNA, 7SL, cytoplasmic 2///RNA, 7SL, cytoplasmic 1
7996318	0.00336	0.00014	4.66274	0.816028	0.886875	CMTM3	CKLF like MARVEL transmembrane domain containing 3
8100798	0.00337	0.00014	-4.66207	0.814457	-3.79959	SULT1B1	sulfotransferase family 1B member 1
8056798	0.00337	0.000141	4.66135	0.81278	0.436204	SP3	Sp3 transcription factor
8064502	0.00337	0.000141	4.66109	0.812184	0.937366	SNRPB	small nuclear ribonucleoprotein polypeptides B and B1
8066905	0.00337	0.000141	4.66079	0.811483	0.762525	ZNFX1	zinc finger NFX1-type containing 1
8019046	0.00337	0.000141	4.65994	0.809527	0.735867	EIF4A3	eukaryotic translation initiation factor 4A3
8027169	0.00337	0.000141	4.65948	0.808449	0.4857	GATAD2A	GATA zinc finger domain containing 2A
8053599	0.00337	0.000142	-4.65867	0.806561	-0.695742	INO80B-WBP1///WBP1	INO80B-WBP1 readthrough (NMD candidate)///WW domain binding protein 1
7965094	0.00337	0.000142	4.65866	0.806544	0.958834	E2F7	E2F transcription factor 7
7966046	0.00337	0.000142	-4.65837	0.805861	-0.703965	MTERF2	mitochondrial transcription termination factor 2
8180260	0.00338	0.000142	4.6568	0.802216	0.506329	BANF1	barrier to autointegration factor 1
7945663	0.00338	0.000142	4.65649	0.801502	0.861199	IFITM10	interferon induced transmembrane protein 10
8117128	0.00338	0.000142	4.65629	0.80105	0.886342	E2F3	E2F transcription factor 3
8164336	0.00338	0.000143	-4.65547	0.799139	-0.73994	DPM2	dolichyl-phosphate mannosyltransferase subunit 2, regulatory
8144036	0.0034	0.000143	4.65341	0.794362	1.49861	XRCC2	X-ray repair cross complementing 2
7922408	0.00341	0.000144	4.65155	0.790042	1.478	SNORD78	small nucleolar RNA, C/D box 78
8100202	0.00342	0.000144	-4.65031	0.787166	-0.585608	CNGA1	cyclic nucleotide gated channel alpha 1
7932160	0.00342	0.000145	-4.64916	0.784479	-1.57037	FAM107B	family with sequence similarity 107 member B
8092640	0.00342	0.000145	4.64897	0.784046	1.12759	RFC4	replication factor C subunit 4
7985317	0.00342	0.000145	4.64845	0.782826	2.69384	CEMIP	cell migration inducing hyaluronan binding protein
8117535	0.00343	0.000145	4.64698	0.779416	0.882112	HIST1H2AG	histone cluster 1, H2ag
8101648	0.00343	0.000146	4.64543	0.77582	1.22006	HSD17B11	hydroxysteroid 17-beta dehydrogenase 11
7951596	0.00344	0.000146	-4.64418	0.772925	-1.32898	POU2AF1	POU class 2 associating factor 1
8177955	0.00344	0.000147	4.64396	0.772407	0.70252	MICB	MHC class I polypeptide-related sequence B
8002830	0.00345	0.000147	-4.642	0.767856	-1.32366	LDHD	lactate dehydrogenase D
8054329	0.00345	0.000147	4.64165	0.767047	0.606637	RNF149	ring finger protein 149
8162264	0.00346	0.000148	-4.64024	0.763774	-0.699673	AUH	AU RNA binding methylglutaconyl-CoA hydratase
7923426	0.00346	0.000148	4.64017	0.763604	1.40031	UBE2T	ubiquitin conjugating enzyme E2 T
7933982	0.00347	0.000149	-4.63806	0.758706	-2.30377	PBLD	phenazine biosynthesis like protein domain containing
8172561	0.00347	0.000149	4.63796	0.758478	0.483359	PRICKLE3	prickle planar cell polarity protein 3
7957759	0.00348	0.000149	4.63602	0.753978	0.651096	APAF1	apoptotic peptidase activating factor 1
8003204	0.00348	0.00015	4.63496	0.751495	1.19818	GINS2	GINS complex subunit 2
8019559	0.00348	0.00015	4.63495	0.751483	0.551105	B3GNTL1	UDP-GlcNAc:betaGal beta-1,3-N-acetylglucosaminyltransferase-like 1
8104079	0.00349	0.00015	4.63366	0.748487	1.04337	FAT1	FAT atypical cadherin 1
8099438	0.00349	0.00015	-4.63286	0.746618	-0.442304	LINC00504	long intergenic non-protein coding RNA 504
8134122	0.0035	0.000151	-4.63105	0.742417	-0.571715	AKAP9	A-kinase anchoring protein 9
8159687	0.00352	0.000152	-4.62885	0.737305	-0.474049	MRPL41	mitochondrial ribosomal protein L41
8000482	0.00352	0.000152	4.62805	0.735454	0.55041	XPO6	exportin 6
8109049	0.00353	0.000153	-4.62567	0.729926	-0.75316	SPINK7	serine peptidase inhibitor, Kazal type 7 (putative)
7914202	0.00355	0.000154	4.62347	0.724819	0.846026	SNHG12///SNORA16A///SNORA61///SNORA44///SNHG12	small nucleolar RNA host gene 12///small nucleolar RNA, H/ACA box 16A///small nucleolar RNA, H/ACA box 61///small nucleolar RNA, H/ACA box 44///small nucleolar RNA host gene 12
7989670	0.00356	0.000154	-4.62228	0.722046	-1.1884	RBPMS2	RNA binding protein with multiple splicing 2
7965855	0.00356	0.000155	4.62112	0.719351	0.699027	NUP37	nucleoporin 37
7906767	0.00358	0.000155	4.619	0.71444	1.00974	FCGR2C///FCGR2B	Fc fragment of IgG receptor IIc (gene/pseudogene)///Fc fragment of IgG receptor IIb
8044965	0.00358	0.000156	4.61837	0.712967	0.53076	TSN	translin
8026051	0.00358	0.000156	4.61751	0.710981	0.787646	RNASEH2A	ribonuclease H2 subunit A
8030866	0.00359	0.000156	4.61639	0.708375	1.3319	FPR3	formyl peptide receptor 3
7939120	0.0036	0.000157	4.61355	0.701767	1.25975	RCN1	reticulocalbin 1
8070097	0.00361	0.000158	-4.61273	0.699874	-0.821942	DNAJC28	DnaJ heat shock protein family (Hsp40) member C28
8057821	0.00362	0.000159	-4.60976	0.69297	-0.701574	DNAH7	dynein axonemal heavy chain 7
8121749	0.00363	0.000159	4.60884	0.690829	1.17524	GJA1	gap junction protein alpha 1
8002403	0.00365	0.00016	4.60633	0.685	0.816798	MTSS1L	metastasis suppressor 1 like
8088602	0.00365	0.000161	-4.60525	0.682487	-0.948031	MAGI1	membrane associated guanylate kinase, WW and PDZ domain containing 1
8116070	0.00367	0.000161	4.60317	0.677653	1.08868	PDLIM7	PDZ and LIM domain 7
8078147	0.00367	0.000162	-4.60211	0.6752	-1.03971	BTD	biotinidase
7911056	0.00367	0.000162	-4.60139	0.673524	-0.514055	C1orf101	chromosome 1 open reading frame 101
7898278	0.00367	0.000162	4.60137	0.673486	0.436054	SPEN	spen family transcriptional repressor
8144153	0.00369	0.000163	4.59983	0.669913	1.21215	NCAPG2	non-SMC condensin II complex subunit G2
7953291	0.00369	0.000163	4.59932	0.668724	1.07417	CD9	CD9 molecule
7904452	0.00371	0.000164	4.59685	0.662988	1.44922	FAM72A///FAM72D///FAM72B	family with sequence similarity 72 member A///family with sequence similarity 72 member D///family with sequence similarity 72 member B
8142345	0.00371	0.000164	4.59562	0.660134	1.01225	DOCK4	dedicator of cytokinesis 4
8152340	0.00372	0.000165	4.59466	0.657896	0.899064	NUDCD1	NudC domain containing 1
7922301	0.00372	0.000165	-4.5937	0.655672	-0.578705	MYOC	myocilin
7916282	0.00372	0.000165	4.59347	0.655129	1.79634	LRP8	LDL receptor related protein 8
8153664	0.00372	0.000165	4.59311	0.654294	0.972479	BOP1	block of proliferation 1
7909146	0.00373	0.000166	4.59154	0.650655	1.45903	FAM72A///FAM72D///FAM72B	family with sequence similarity 72 member A///family with sequence similarity 72 member D///family with sequence similarity 72 member B
8014081	0.00373	0.000166	4.59118	0.649796	0.537825	UTP6	UTP6, small subunit processome component
8055183	0.00373	0.000166	4.59069	0.648668	0.635474	SMPD4	sphingomyelin phosphodiesterase 4
8103728	0.00374	0.000167	4.58834	0.643205	0.864275	HMGB2	high mobility group box 2
7903214	0.00374	0.000167	4.58792	0.642237	1.31359	PLPPR4	phospholipid phosphatase related 4
8092314	0.00374	0.000167	-4.5874	0.641029	-0.467334	DNAJC19	DnaJ heat shock protein family (Hsp40) member C19
8021286	0.00376	0.000168	4.58532	0.636186	1.07014	C18orf54	chromosome 18 open reading frame 54
8138363	0.00376	0.000169	-4.58364	0.632285	-3.4935	SOSTDC1	sclerostin domain containing 1
8117120	0.00376	0.000169	-4.58362	0.632234	-0.700804	ID4	inhibitor of DNA binding 4, HLH protein
7979269	0.00376	0.000169	4.58336	0.631629	0.748778	GCH1	GTP cyclohydrolase 1
8109086	0.00376	0.000169	-4.58281	0.630369	-0.678696	ADRB2	adrenoceptor beta 2
8042439	0.00377	0.00017	4.58177	0.627951	1.32133	ANTXR1	anthrax toxin receptor 1
8109712	0.00378	0.00017	4.57982	0.623404	1.36523	HMMR	hyaluronan mediated motility receptor
7924450	0.00378	0.000171	4.57954	0.622768	1.55148	DUSP10	dual specificity phosphatase 10
8009761	0.0038	0.000171	4.57746	0.617925	0.610761	NUP85	nucleoporin 85
8171823	0.00381	0.000172	-4.57526	0.612822	-0.894895	APOO	apolipoprotein O
8144742	0.00382	0.000173	-4.57366	0.609094	-0.814629	MICU3	mitochondrial calcium uptake family member 3
7913609	0.00382	0.000173	-4.57244	0.606257	-0.775539	ASAP3	ArfGAP with SH3 domain, ankyrin repeat and PH domain 3
8022514	0.00383	0.000174	4.57168	0.604501	0.906333	TMEM241	transmembrane protein 241
8148548	0.00383	0.000174	-4.5713	0.60362	-3.93353	PSCA	prostate stem cell antigen
8113483	0.00384	0.000175	-4.56954	0.599525	-1.00401	TMEM232	transmembrane protein 232
7913883	0.00388	0.000177	-4.56392	0.586464	-0.714002	PAFAH2	platelet activating factor acetylhydrolase 2
8153424	0.00388	0.000177	4.56378	0.586135	1.29085	MROH6	maestro heat like repeat family member 6
8111892	0.00388	0.000177	-4.56377	0.586121	-1.50342	OXCT1	3-oxoacid CoA-transferase 1
8117510	0.00389	0.000177	4.56261	0.58341	0.695376	HMGN4	high mobility group nucleosomal binding domain 4
8171381	0.0039	0.000178	4.56115	0.580019	0.96608	FANCB	Fanconi anemia complementation group B
7908041	0.00392	0.000179	4.55889	0.574776	1.02394	LAMC1	laminin subunit gamma 1
8017262	0.00395	0.000181	4.55469	0.565009	1.28204	BRIP1	BRCA1 interacting protein C-terminal helicase 1
8141625	0.00395	0.000181	4.55362	0.562527	0.845322	EPHB4	EPH receptor B4
8100578	0.00395	0.000181	-4.55352	0.562297	-0.661984	EPHA5	EPH receptor A5
8030113	0.00395	0.000181	4.55335	0.561911	0.657839	RUVBL2	RuvB like AAA ATPase 2
7926807	0.00395	0.000181	4.55331	0.561813	1.14147	PDSS1	prenyl (decaprenyl) diphosphate synthase, subunit 1
8041570	0.00396	0.000182	-4.55272	0.560438	-0.684781	TMEM178A	transmembrane protein 178A
7902611	0.00397	0.000182	-4.55127	0.557064	-0.428086	LOC100128775	neural precursor cell expressed, developmentally down-regulated 8 pseudogene
7912994	0.00397	0.000183	4.55039	0.555012	1.01265	IFFO2	intermediate filament family orphan 2
7940349	0.00397	0.000183	4.54976	0.553552	0.575614	CCDC86	coiled-coil domain containing 86
8090162	0.00399	0.000184	4.5477	0.548767	0.726475	ITGB5	integrin subunit beta 5
8104449	0.00399	0.000184	4.54689	0.546881	0.82405	CCT5	chaperonin containing TCP1 subunit 5
7997381	0.004	0.000185	4.5455	0.543649	0.878711	CENPN	centromere protein N
8129089	0.00402	0.000186	-4.54378	0.539649	-0.733413	TSPYL4	TSPY like 4
7904131	0.00402	0.000186	4.54295	0.537732	0.780852	DCLRE1B	DNA cross-link repair 1B
7925413	0.00406	0.000188	-4.53904	0.528632	-0.782779	MT1HL1	metallothionein 1H-like 1
7988380	0.00408	0.000189	-4.53608	0.521769	-1.01711	DUOXA1	dual oxidase maturation factor 1
8167042	0.00414	0.000192	4.52906	0.505446	0.353813	RBM10	RNA binding motif protein 10
7977273	0.00417	0.000194	-4.52573	0.4977	-0.696833	ADSSL1	adenylosuccinate synthase like 1
8065242	0.00417	0.000194	-4.52536	0.496844	-0.766389	LINC00652	long intergenic non-protein coding RNA 652
8138834	0.00418	0.000194	4.52452	0.494903	0.688659	FKBP14	FK506 binding protein 14
8052934	0.0042	0.000195	-4.52221	0.489518	-0.48371	MCEE	methylmalonyl-CoA epimerase
8142685	0.0042	0.000196	-4.52135	0.487538	-1.69914	TMEM229A	transmembrane protein 229A
7983228	0.00424	0.000198	4.51682	0.476999	0.722954	MAP1A	microtubule associated protein 1A
8014794	0.00424	0.000198	4.51647	0.476173	0.542431	CACNB1	calcium voltage-gated channel auxiliary subunit beta 1
8129763	0.00424	0.000198	4.5158	0.474628	1.03767	MTFR2	mitochondrial fission regulator 2
7932420	0.00427	0.000199	-4.51312	0.468404	-0.780555	HACD1	3-hydroxyacyl-CoA dehydratase 1
7908732	0.00428	0.0002	4.51123	0.464006	0.774889	IPO9	importin 9
8046833	0.00429	0.000201	-4.51011	0.461407	-3.22747	FSIP2	fibrous sheath interacting protein 2
8104066	0.00429	0.000201	-4.50986	0.460819	-0.909504	SORBS2	sorbin and SH3 domain containing 2
7966026	0.00429	0.000201	4.50953	0.460063	1.15795	NUAK1	NUAK family kinase 1
8024885	0.00429	0.000201	4.5091	0.459047	0.746464	TNFAIP8L1	TNF alpha induced protein 8 like 1
7971866	0.00429	0.000202	4.50886	0.458501	1.2376	DIAPH3	diaphanous related formin 3
8019954	0.00429	0.000202	4.5083	0.457182	0.890328	DLGAP1-AS1	DLGAP1 antisense RNA 1
8068478	0.0043	0.000202	4.50743	0.455162	1.01545	CHAF1B	chromatin assembly factor 1 subunit B
8088919	0.00431	0.000203	4.50583	0.451462	0.971399	ROBO1	roundabout guidance receptor 1
8139421	0.00432	0.000204	4.50442	0.448171	0.436452	H2AFV	H2A histone family member V
8155630	0.00432	0.000204	4.50427	0.447816	0.973508	LOC107984066///LOC100996643///LOC100133920///LOC286297///MTHFD1L	monofunctional C1-tetrahydrofolate synthase, mitochondrial-like///monofunctional C1-tetrahydrofolate synthase, mitochondrial-like///methylenetetrahydrofolate dehydrogenase (NADP+ dependent) 1-like pseudogene///methylenetetrahydrofolate dehydrogenase (NADP+ dependent) 1-like pseudogene///methylenetetrahydrofolate dehydrogenase (NADP+ dependent) 1-like
8161377	0.00432	0.000204	4.50427	0.447816	0.973508	LOC107984066///LOC100996643///LOC100133920///LOC286297///MTHFD1L	monofunctional C1-tetrahydrofolate synthase, mitochondrial-like///monofunctional C1-tetrahydrofolate synthase, mitochondrial-like///methylenetetrahydrofolate dehydrogenase (NADP+ dependent) 1-like pseudogene///methylenetetrahydrofolate dehydrogenase (NADP+ dependent) 1-like pseudogene///methylenetetrahydrofolate dehydrogenase (NADP+ dependent) 1-like
7949496	0.00432	0.000204	4.5042	0.447667	0.46295	CFL1	cofilin 1
8060286	0.00434	0.000205	4.50101	0.440241	0.666855	DTYMK	deoxythymidylate kinase
8077262	0.00434	0.000205	4.50101	0.440241	0.666855	DTYMK	deoxythymidylate kinase
8052803	0.00434	0.000205	-4.50096	0.440129	-0.586084	AAK1	AP2 associated kinase 1
8159142	0.00434	0.000206	4.50042	0.438866	1.18804	COL5A1	collagen type V alpha 1 chain
8162142	0.00434	0.000206	-4.49997	0.437828	-0.465343	ISCA1	iron-sulfur cluster assembly 1
8028656	0.00436	0.000207	4.4979	0.433027	0.674695	PLEKHG2	pleckstrin homology and RhoGEF domain containing G2
8047965	0.00438	0.000208	-4.49603	0.42866	-0.403214	UNC80	unc-80 homolog, NALCN activator
8004804	0.00438	0.000208	4.49492	0.426102	0.684627	PFAS	phosphoribosylformylglycinamidine synthase
8172698	0.00438	0.000208	4.49463	0.425418	0.802747	SHROOM4	shroom family member 4
7905909	0.00441	0.00021	4.49146	0.41804	1.0574	EFNA4	ephrin A4
8039928	0.00441	0.00021	4.49125	0.41756	1.4308	FAM72A///FAM72D///FAM72B	family with sequence similarity 72 member A///family with sequence similarity 72 member D///family with sequence similarity 72 member B
8026486	0.00442	0.000211	-4.48895	0.412217	-0.395733	OR10H3	olfactory receptor family 10 subfamily H member 3
7965523	0.00442	0.000211	4.48889	0.412074	0.664623	NR2C1	nuclear receptor subfamily 2 group C member 1
8147447	0.00442	0.000211	4.48849	0.411148	0.838516	PTDSS1	phosphatidylserine synthase 1
8131096	0.00444	0.000212	4.48662	0.406801	0.63777	ELFN1	extracellular leucine rich repeat and fibronectin type III domain containing 1
8105040	0.00444	0.000213	4.48599	0.405333	1.44195	OSMR	oncostatin M receptor
7930927	0.00445	0.000213	4.48457	0.402038	0.568512	INPP5F	inositol polyphosphate-5-phosphatase F
8045664	0.00446	0.000214	-4.4835	0.399543	-2.74582	LYPD6B	LY6/PLAUR domain containing 6B
8171229	0.00446	0.000214	-4.48305	0.398499	-1.15582	PNPLA4	patatin like phospholipase domain containing 4
7953409	0.00449	0.000216	4.48005	0.391523	0.808333	PTMS	parathymosin
8095221	0.0045	0.000216	4.47873	0.388459	1.01426	PAICS	phosphoribosylaminoimidazole carboxylase; phosphoribosylaminoimidazolesuccinocarboxamide synthase
7979732	0.0045	0.000216	-4.47863	0.388226	-0.476597	VTI1B	vesicle transport through interaction with t-SNAREs 1B
7986049	0.00452	0.000218	4.47624	0.382655	0.555258	CRTC3	CREB regulated transcription coactivator 3
8037197	0.00452	0.000218	-4.47586	0.381773	-3.5623	CXCL17	C-X-C motif chemokine ligand 17
7956166	0.00453	0.000219	4.47453	0.378691	0.980557	ESYT1	extended synaptotagmin 1
8046824	0.00453	0.000219	-4.47382	0.377047	-4.20736	FSIP2	fibrous sheath interacting protein 2
7924150	0.00455	0.00022	4.47233	0.373569	0.881159	TMEM206	transmembrane protein 206
8125936	0.00455	0.00022	-4.47193	0.372655	-0.551538	CLPS	colipase
8005549	0.00456	0.000221	4.47031	0.368882	0.76907	GRAPL///GRAP	GRB2 related adaptor protein like///GRB2-related adaptor protein
8108822	0.00456	0.000221	4.47022	0.368681	0.480818	RELL2	RELT like 2
7898725	0.00459	0.000222	-4.46705	0.361314	-0.775629	CELA3A	chymotrypsin like elastase family member 3A
8141395	0.0046	0.000223	4.46547	0.35764	0.956374	MCM7	minichromosome maintenance complex component 7
8065071	0.00463	0.000225	-4.46273	0.351264	-2.18151	FLRT3	fibronectin leucine rich transmembrane protein 3
7944876	0.00463	0.000225	4.46247	0.35066	0.393333	NRGN	neurogranin
8081431	0.00465	0.000226	-4.46025	0.34549	-0.95478	ALCAM	activated leukocyte cell adhesion molecule
8116348	0.00465	0.000227	4.45924	0.34315	0.389253	TBC1D9B	TBC1 domain family member 9B
8081219	0.00465	0.000227	-4.45924	0.34314	-1.00065	ST3GAL6	ST3 beta-galactoside alpha-2,3-sialyltransferase 6
7903162	0.00465	0.000227	-4.45869	0.341869	-1.23322	TMEM56-RWDD3///TMEM56	TMEM56-RWDD3 readthrough///transmembrane protein 56
8145470	0.00467	0.000228	4.45702	0.337983	0.816472	DPYSL2	dihydropyrimidinase like 2
8051707	0.00469	0.000229	-4.45457	0.332299	-0.714988	MAP4K3	mitogen-activated protein kinase kinase kinase kinase 3
8051275	0.00472	0.000231	-4.45168	0.32558	-2.78584	CAPN13	calpain 13
7907135	0.00472	0.000231	4.45134	0.324786	0.487834	SFT2D2	SFT2 domain containing 2
8097857	0.00475	0.000232	4.44843	0.318024	1.39251	MND1	meiotic nuclear divisions 1
8156228	0.00476	0.000233	4.44754	0.315945	1.34607	CTSL	cathepsin L
7952927	0.00476	0.000233	-4.4473	0.315399	-2.07649	B4GALNT3	beta-1,4-N-acetyl-galactosaminyltransferase 3
7980680	0.00477	0.000234	-4.44568	0.311613	-0.720043	FOXN3	forkhead box N3
8071392	0.00477	0.000234	4.44552	0.311246	0.388145	MED15	mediator complex subunit 15
8168892	0.00478	0.000235	-4.44434	0.308498	-0.481092	TCEAL2	transcription elongation factor A like 2
8078227	0.00478	0.000235	-4.44397	0.307646	-0.834939	KAT2B	lysine acetyltransferase 2B
7978932	0.00478	0.000235	-4.4435	0.306545	-0.457623	SOS2	SOS Ras/Rho guanine nucleotide exchange factor 2
7961230	0.00479	0.000236	4.44234	0.303859	0.677894	YBX3	Y-box binding protein 3
8069644	0.00479	0.000236	4.44217	0.303452	0.468414	APP	amyloid beta precursor protein
8131000	0.0048	0.000237	4.44036	0.299257	0.736723	DNAAF5	dynein axonemal assembly factor 5
8026300	0.0048	0.000237	4.44026	0.299021	0.656329	ADGRE5	adhesion G protein-coupled receptor E5
8008870	0.00482	0.000238	4.43844	0.294802	0.412604	VMP1	vacuole membrane protein 1
7984952	0.00482	0.000238	4.4377	0.29308	0.455454	C15orf39	chromosome 15 open reading frame 39
8124798	0.00484	0.00024	4.43501	0.286819	0.706004	LOC107987457///PPP1R18	phostensin-like///protein phosphatase 1 regulatory subunit 18
8123695	0.00484	0.00024	-4.43473	0.28617	-1.79785	ECI2	enoyl-CoA delta isomerase 2
7957560	0.00485	0.000241	-4.43353	0.283381	-0.342063	CRADD	CASP2 and RIPK1 domain containing adaptor with death domain
7919659	0.00488	0.000242	4.43054	0.276417	0.559674	SF3B4	splicing factor 3b subunit 4
8085081	0.00488	0.000243	-4.4305	0.276322	-0.523254	CRBN	cereblon
8128553	0.00488	0.000243	-4.43036	0.276014	-1.37675	BVES	blood vessel epicardial substance
8069269	0.00488	0.000243	4.4298	0.274704	1.17548	COL6A1	collagen type VI alpha 1 chain
7982868	0.0049	0.000244	-4.4277	0.269815	-1.14813	CHAC1	ChaC glutathione specific gamma-glutamylcyclotransferase 1
7929373	0.00491	0.000245	-4.42699	0.268173	-0.49511	LGI1	leucine rich glioma inactivated 1
8076113	0.00492	0.000246	4.42484	0.263176	0.726314	FAM227A	family with sequence similarity 227 member A
7972487	0.00492	0.000246	4.42484	0.263176	0.717511	DOCK9	dedicator of cytokinesis 9
8155898	0.00497	0.000249	4.41979	0.251444	1.54276	PCSK5	proprotein convertase subtilisin/kexin type 5
8175947	0.00501	0.000251	4.41621	0.243102	0.647735	HCFC1	host cell factor C1
7974533	0.00503	0.000252	-4.41375	0.237385	-1.3297	PELI2	pellino E3 ubiquitin protein ligase family member 2
8032509	0.00503	0.000253	-4.41316	0.236014	-0.904938	GNG7	G protein subunit gamma 7
8133477	0.00504	0.000253	4.412	0.23332	0.815892	GTF2IRD1	GTF2I repeat domain containing 1
8150722	0.00505	0.000254	-4.41139	0.231905	-0.871975	ST18	ST18, C2H2C-type zinc finger
7962185	0.00506	0.000255	-4.4099	0.228441	-0.788805	AMN1	antagonist of mitotic exit network 1 homolog
8003814	0.00507	0.000255	-4.40902	0.226402	-1.47953	ASPA	aspartoacylase
7914270	0.00507	0.000255	4.40844	0.225053	1.0426	LAPTM5	lysosomal protein transmembrane 5
7989647	0.00507	0.000256	4.4081	0.224258	1.27025	KIAA0101	KIAA0101
8021154	0.00507	0.000256	-4.40767	0.223256	-0.665115	CTIF	cap binding complex dependent translation initiation factor
7985571	0.00507	0.000256	-4.40724	0.222267	-0.703222	LOC727751///GOLGA2P3Y///GOLGA2P7///GOLGA2P2Y///GOLGA2P10	golgin A2 pseudogene///golgin A2 pseudogene 3, Y-linked///golgin A2 pseudogene 7///golgin A2 pseudogene 2, Y-linked///golgin A2 pseudogene 10
8079021	0.00508	0.000257	4.40649	0.220517	0.62617	CTNNB1	catenin beta 1
7983650	0.00511	0.000259	4.40321	0.212878	1.72884	SLC27A2	solute carrier family 27 member 2
8004271	0.00512	0.000259	-4.4023	0.210769	-0.585239	ACADVL	acyl-CoA dehydrogenase, very long chain
7953351	0.00512	0.00026	4.40177	0.209545	0.955711	NCAPD2	non-SMC condensin I complex subunit D2
8067652	0.00512	0.00026	-4.40156	0.209044	-0.984088	EEF1A2	eukaryotic translation elongation factor 1 alpha 2
8123864	0.00513	0.000261	4.39979	0.204947	2.48154	TFAP2A	transcription factor AP-2 alpha
7924233	0.00513	0.000261	-4.39959	0.20448	-0.353673	USH2A	usherin
7919095	0.00514	0.000261	4.39882	0.202687	0.701906	NOTCH2	notch 2
8159476	0.0052	0.000265	4.39344	0.190181	0.408419	TRAF2	TNF receptor associated factor 2
8133721	0.0052	0.000265	4.39281	0.188713	0.815579	HSPB1	heat shock protein family B (small) member 1
8111339	0.00522	0.000267	-4.39034	0.182963	-0.673985	MTMR12	myotubularin related protein 12
7994074	0.00523	0.000267	-4.38987	0.181874	-2.28778	SCNN1B	sodium channel epithelial 1 beta subunit
7942332	0.00524	0.000268	-4.3879	0.1773	-2.47498	FOLR1	folate receptor 1
8076612	0.00524	0.000268	-4.38786	0.177204	-0.55075	EFCAB6	EF-hand calcium binding domain 6
7955736	0.00527	0.00027	4.38567	0.172111	1.10978	ESPL1	extra spindle pole bodies like 1, separase
7928147	0.00528	0.000271	4.38388	0.167962	0.910056	ADAMTS14	ADAM metallopeptidase with thrombospondin type 1 motif 14
7995755	0.0053	0.000272	4.38207	0.163755	0.611212	OGFOD1	2-oxoglutarate and iron dependent oxygenase domain containing 1
7903753	0.00532	0.000273	-4.38006	0.159071	-0.884871	ERVK11-1///GSTM2	endogenous retrovirus group K11 member 1///glutathione S-transferase mu 2 (muscle)
8004266	0.00534	0.000274	4.37855	0.155566	1.13331	SLC16A13///JOSD1	solute carrier family 16 member 13///Josephin domain containing 1
8112306	0.00535	0.000275	-4.37691	0.151757	-0.567584	LOC57399	uncharacterized gastric protein ZA52P
7914878	0.00535	0.000275	4.37661	0.151066	1.50398	CLSPN///CLSPN	claspin///claspin
7968297	0.00542	0.000279	4.37068	0.137263	0.416597	POMP	proteasome maturation protein
8038487	0.00546	0.000282	4.36722	0.129231	0.662603	IL4I1///NUP62	interleukin 4 induced 1///nucleoporin 62
8098021	0.00547	0.000282	-4.36668	0.127981	-0.639433	GRIA2	glutamate ionotropic receptor AMPA type subunit 2
8134869	0.00548	0.000283	4.36548	0.125176	1.34536	PCOLCE	procollagen C-endopeptidase enhancer
8150356	0.00548	0.000283	-4.365	0.124064	-0.528803	RNF5P1///RNF5	ring finger protein 5 pseudogene 1///ring finger protein 5
8106962	0.00549	0.000284	-4.36374	0.12114	-0.620876	ARSK	arylsulfatase family member K
8100507	0.0055	0.000284	-4.36324	0.119971	-0.628015	HOPX	HOP homeobox
8030383	0.0055	0.000285	4.36269	0.118694	1.19909	RCN3	reticulocalbin 3
8092905	0.00551	0.000286	4.36116	0.115136	0.648465	LSG1	large 60S subunit nuclear export GTPase 1
7958644	0.00551	0.000286	4.36113	0.115064	0.558755	ATP2A2	ATPase sarcoplasmic/endoplasmic reticulum Ca2+ transporting 2
8006736	0.00557	0.000289	4.35663	0.104621	0.911036	DUSP14	dual specificity phosphatase 14
8073562	0.00557	0.000289	-4.35594	0.103008	-0.547818	WBP2NL	WBP2 N-terminal like
8083743	0.00558	0.00029	-4.3552	0.10129	-2.19817	ARL14	ADP ribosylation factor like GTPase 14
7963786	0.0056	0.000291	4.35324	0.096741	1.48285	ITGA5	integrin subunit alpha 5
7946946	0.0056	0.000291	-4.35302	0.096214	-2.96603	TPH1	tryptophan hydroxylase 1
8148435	0.0056	0.000291	4.35293	0.096006	1.58799	WISP1	WNT1 inducible signaling pathway protein 1
8166335	0.0056	0.000292	-4.3526	0.095237	-0.936778	PDHA1	pyruvate dehydrogenase (lipoamide) alpha 1
7982084	0.0056	0.000292	-4.3524	0.094776	-1.20843	SNORD115-24///SNORD115-44///SNORD115-43///SNORD115-42///SNORD115-41///SNORD115-40///SNORD115-39///SNORD115-38///SNORD115-36///SNORD115-34///SNORD115-30///SNORD115-29///SNORD115-26///SNORD115-25///SNORD115-22///SNORD115-21///SNORD115-20///SNORD115-19///SNORD115-18///SNORD115-17///SNORD115-16///SNORD115-15///SNORD115-14///SNORD115-13///SNORD115-12///SNORD115-11///SNORD115-10///SNORD115-9///SNORD115…	small nucleolar RNA, C/D box 115-24///small nucleolar RNA, C/D box 115-44///small nucleolar RNA, C/D box 115-43///small nucleolar RNA, C/D box 115-42///small nucleolar RNA, C/D box 115-41///small nucleolar RNA, C/D box 115-40///small nucleolar RNA, C/D box 115-39///small nucleolar RNA, C/D box 115-38///small nucleolar RNA, C/D box 115-36///small nucleolar RNA, C/D box 115-34///small nucleolar RNA…
7985202	0.0056	0.000292	4.3519	0.093609	0.576182	PSMA4	proteasome subunit alpha 4
8071212	0.0056	0.000293	4.35118	0.091949	1.1528	CDC45	cell division cycle 45
7911767	0.00562	0.000294	-4.34974	0.0886	-0.338717	MMEL1	membrane metallo-endopeptidase-like 1
7990902	0.00565	0.000296	-4.34684	0.081852	-0.789094	LOC727751///GOLGA2P3Y///GOLGA2P7///GOLGA2P2Y///GOLGA2P10	golgin A2 pseudogene///golgin A2 pseudogene 3, Y-linked///golgin A2 pseudogene 7///golgin A2 pseudogene 2, Y-linked///golgin A2 pseudogene 10
8105585	0.00566	0.000296	-4.34563	0.079052	-1.43069	RNF180	ring finger protein 180
7985431	0.00567	0.000297	-4.34494	0.077441	-0.725221	LOC727751///GOLGA2P3Y///GOLGA2P7///GOLGA2P2Y///GOLGA2P10	golgin A2 pseudogene///golgin A2 pseudogene 3, Y-linked///golgin A2 pseudogene 7///golgin A2 pseudogene 2, Y-linked///golgin A2 pseudogene 10
8146533	0.00568	0.000298	-4.34377	0.07473	-0.89645	FAM110B	family with sequence similarity 110 member B
8100603	0.00568	0.000298	-4.34358	0.074278	-0.505142	CENPC	centromere protein C
8006187	0.00568	0.000299	4.34268	0.072177	1.1004	ATAD5	ATPase family, AAA domain containing 5
7899323	0.00569	0.000299	-4.34191	0.070408	-0.410707	SYTL1	synaptotagmin like 1
7996761	0.00569	0.000299	4.34154	0.069544	0.49283	PLA2G15	phospholipase A2 group XV
7958031	0.0057	0.0003	4.34078	0.067769	1.39634	PARPBP	PARP1 binding protein
7969479	0.00571	0.000301	-4.33956	0.064944	-0.358462	BTF3P11	basic transcription factor 3 pseudogene 11
7977854	0.00571	0.000301	4.339	0.063644	1.09969	AJUBA	ajuba LIM protein
8050190	0.00572	0.000302	4.33761	0.060394	0.571284	ADAM17	ADAM metallopeptidase domain 17
8118535	0.00573	0.000303	-4.33667	0.058215	-0.520994	RNF5P1///RNF5	ring finger protein 5 pseudogene 1///ring finger protein 5
8179472	0.00573	0.000303	-4.33667	0.058215	-0.520994	RNF5P1///RNF5	ring finger protein 5 pseudogene 1///ring finger protein 5
8030429	0.00574	0.000304	4.33558	0.055694	0.455084	BCL2L12	BCL2 like 12
8099506	0.00574	0.000304	-4.33478	0.053816	-0.505236	TAPT1	transmembrane anterior posterior transformation 1
8082916	0.00574	0.000304	4.33469	0.053606	0.579299	IL20RB	interleukin 20 receptor subunit beta
7984319	0.00577	0.000306	4.33258	0.048704	0.485662	MAP2K1	mitogen-activated protein kinase kinase 1
7960702	0.00577	0.000306	4.33206	0.047509	0.875317	CDCA3	cell division cycle associated 3
7931187	0.00579	0.000308	4.32982	0.042294	0.781568	BUB3	BUB3, mitotic checkpoint protein
7951284	0.00579	0.000308	4.32964	0.041887	3.2427	MMP3	matrix metallopeptidase 3
7945204	0.0058	0.000308	4.32914	0.040719	0.659378	ST14	suppression of tumorigenicity 14
7977018	0.0058	0.000309	4.3287	0.039707	0.706401	TRAF3	TNF receptor associated factor 3
8116128	0.00583	0.000311	-4.32595	0.033315	-0.887472	LOC202181	SUMO interacting motifs containing 1 pseudogene
8157105	0.00584	0.000311	4.32487	0.0308	1.28303	ZNF462	zinc finger protein 462
7991714	0.00584	0.000312	-4.32468	0.030342	-0.771478	LOC727751///GOLGA2P3Y///GOLGA2P7///GOLGA2P2Y///GOLGA2P10	golgin A2 pseudogene///golgin A2 pseudogene 3, Y-linked///golgin A2 pseudogene 7///golgin A2 pseudogene 2, Y-linked///golgin A2 pseudogene 10
8020411	0.00587	0.000313	4.32261	0.02554	0.951564	SNRPD1	small nuclear ribonucleoprotein D1 polypeptide
7979524	0.00587	0.000313	-4.3222	0.024588	-0.901916	TMEM30B	transmembrane protein 30B
7994095	0.00593	0.000317	4.3174	0.013441	0.609194	UBFD1	ubiquitin family domain containing 1
8097417	0.00593	0.000317	-4.31668	0.01176	-0.515267	JADE1	jade family PHD finger 1
8075310	0.00593	0.000318	4.31628	0.010832	1.74372	LIF	leukemia inhibitory factor
7948476	0.00594	0.000318	4.31543	0.008853	0.655215	PRPF19	pre-mRNA processing factor 19
7990952	0.00594	0.000319	-4.31506	0.008002	-0.725546	LOC727751///GOLGA2P3Y///GOLGA2P7///GOLGA2P2Y///GOLGA2P10	golgin A2 pseudogene///golgin A2 pseudogene 3, Y-linked///golgin A2 pseudogene 7///golgin A2 pseudogene 2, Y-linked///golgin A2 pseudogene 10
8090395	0.00598	0.000321	-4.31181	0.00045	-0.698194	TXNRD3NB///TXNRD3	thioredoxin reductase 3 neighbor///thioredoxin reductase 3
7901895	0.00598	0.000321	-4.31146	-0.000363	-0.443347	ATG4C	autophagy related 4C cysteine peptidase
7968052	0.00599	0.000322	-4.3105	-0.002599	-0.571118	C1QTNF9	C1q and tumor necrosis factor related protein 9
8130142	0.00599	0.000322	4.3101	-0.003517	0.416125	LRP11	LDL receptor related protein 11
8063078	0.00599	0.000323	4.30965	-0.00458	0.756937	CTSA	cathepsin A
8029856	0.00599	0.000323	4.30964	-0.004588	0.372314	ARHGAP35	Rho GTPase activating protein 35
7956076	0.00599	0.000323	4.30947	-0.005	0.811827	CDK2	cyclin dependent kinase 2
7984813	0.006	0.000324	4.30857	-0.007086	1.40842	ISLR	immunoglobulin superfamily containing leucine rich repeat
8063458	0.00603	0.000326	4.30609	-0.012856	1.31359	DOK5	docking protein 5
8158539	0.00603	0.000326	-4.30562	-0.013934	-0.629022	C9orf106	chromosome 9 open reading frame 106
8026638	0.00603	0.000326	4.30521	-0.014903	0.548488	MYO9B	myosin IXB
8104506	0.00603	0.000326	4.30515	-0.015019	0.860452	TRIO	trio Rho guanine nucleotide exchange factor
8056005	0.00604	0.000327	4.30416	-0.017341	0.423935	ACVR1	activin A receptor type 1
8085754	0.00604	0.000327	4.30361	-0.018619	1.41678	SGO1	shugoshin 1
8028119	0.00604	0.000327	4.30359	-0.018656	0.459718	WDR62	WD repeat domain 62
7919436	0.00604	0.000328	4.30351	-0.018846	0.388372	PPIAL4C///PPIAL4A///PPIAL4G///PPIA	peptidylprolyl isomerase A like 4C///peptidylprolyl isomerase A like 4A///peptidylprolyl isomerase A like 4G///peptidylprolyl isomerase A
8099107	0.00604	0.000328	4.30306	-0.019877	0.940099	LYAR	Ly1 antibody reactive
8073422	0.00606	0.000329	-4.30114	-0.024352	-0.447449	TEF	TEF, PAR bZIP transcription factor
7996685	0.00606	0.000329	4.30107	-0.024521	0.314193	EDC4	enhancer of mRNA decapping 4
7911114	0.00606	0.00033	4.3006	-0.025606	0.8856	KIF26B	kinesin family member 26B
7970624	0.00612	0.000333	4.2964	-0.035357	1.08318	CENPJ	centromere protein J
7986010	0.00612	0.000334	4.29572	-0.036952	0.406143	IQGAP1	IQ motif containing GTPase activating protein 1
8127502	0.00622	0.000339	-4.2886	-0.053485	-1.32932	LINC00472	long intergenic non-protein coding RNA 472
8083709	0.00622	0.000339	4.28857	-0.053561	0.881837	SMC4	structural maintenance of chromosomes 4
7915207	0.00625	0.000341	-4.28624	-0.058977	-0.613571	PABPC4	poly(A) binding protein cytoplasmic 4
8174119	0.00625	0.000341	-4.28614	-0.059191	-1.32379	ZMAT1	zinc finger matrin-type 1
8079950	0.00626	0.000342	4.28532	-0.061098	0.685266	GNAI2	G protein subunit alpha i2
8013776	0.00626	0.000342	4.28466	-0.062647	0.386314	FAM222B	family with sequence similarity 222 member B
7959986	0.00628	0.000344	4.28275	-0.067069	0.590626	PUS1	pseudouridylate synthase 1
8095535	0.00629	0.000345	-4.28212	-0.068547	-1.0638	ENAM	enamelin
8148124	0.0063	0.000345	4.28105	-0.071026	1.04641	MTBP	MDM2 binding protein
8021376	0.00632	0.000347	-4.27939	-0.074883	-1.06114	NEDD4L	neural precursor cell expressed, developmentally down-regulated 4-like, E3 ubiquitin protein ligase
8174103	0.00634	0.000348	4.27774	-0.078715	1.12534	GK3P///GK	glycerol kinase 3 pseudogene///glycerol kinase
8156341	0.00635	0.000349	4.27671	-0.081099	0.614033	CENPP	centromere protein P
8054254	0.00637	0.00035	-4.27559	-0.083711	-1.22442	AFF3	AF4/FMR2 family member 3
8136177	0.00639	0.000351	-4.27369	-0.088133	-0.53259	KLHDC10	kelch domain containing 10
8006392	0.00641	0.000353	4.27237	-0.091198	0.5977	PSMD11	proteasome 26S subunit, non-ATPase 11
7992789	0.00641	0.000353	4.27232	-0.091313	1.13823	TNFRSF12A	TNF receptor superfamily member 12A
8134981	0.00641	0.000353	4.27182	-0.092474	0.650693	TRIP6	thyroid hormone receptor interactor 6
8031536	0.00643	0.000354	4.27035	-0.095874	0.433356	U2AF2	U2 small nuclear RNA auxiliary factor 2
8099259	0.00643	0.000355	4.26932	-0.098269	0.691718	AFAP1	actin filament associated protein 1
7991224	0.00643	0.000355	4.26896	-0.099106	1.30543	HAPLN3	hyaluronan and proteoglycan link protein 3
8064766	0.00643	0.000356	4.26886	-0.099333	0.811914	RNF24	ring finger protein 24
7973377	0.00643	0.000356	-4.26867	-0.09978	-0.466928	BCL2L2-PABPN1///BCL2L2	BCL2L2-PABPN1 readthrough///BCL2 like 2
7954460	0.00648	0.000359	-4.26484	-0.108672	-1.04088	LYRM5	LYR motif containing 5
8076307	0.00651	0.000361	4.26227	-0.114657	0.557914	RANGAP1	Ran GTPase activating protein 1
8025199	0.00651	0.000361	4.26212	-0.115004	0.481834	PNPLA6	patatin like phospholipase domain containing 6
8067978	0.00655	0.000364	4.25935	-0.121442	0.416215	PPIAP30///PPIAL4C///PPIAL4A///PPIAL4G///PPIA	peptidylprolyl isomerase A pseudogene 30///peptidylprolyl isomerase A like 4C///peptidylprolyl isomerase A like 4A///peptidylprolyl isomerase A like 4G///peptidylprolyl isomerase A
8041225	0.00656	0.000364	4.25864	-0.123093	0.823818	EHD3	EH domain containing 3
8112018	0.00659	0.000366	-4.25656	-0.127918	-0.558403	PELO	pelota homolog (Drosophila)
8047288	0.00659	0.000366	4.25631	-0.128495	1.11733	SGO2	shugoshin 2
8109830	0.00659	0.000367	4.25563	-0.130066	0.874982	SPDL1	spindle apparatus coiled-coil protein 1
7966003	0.00659	0.000367	-4.25543	-0.130541	-0.508067	APPL2	adaptor protein, phosphotyrosine interacting with PH domain and leucine zipper 2
7983306	0.0066	0.000368	4.25422	-0.133356	1.061	WDR76	WD repeat domain 76
8108015	0.00661	0.000369	4.25316	-0.135811	0.552212	HSPA4	heat shock protein family A (Hsp70) member 4
8091757	0.00663	0.000371	4.25107	-0.140673	0.970455	TRIM59	tripartite motif containing 59
8152255	0.00663	0.000371	4.25079	-0.141313	0.635922	SLC25A32	solute carrier family 25 member 32
8152845	0.00664	0.000372	4.25014	-0.142818	0.728608	FAM49B	family with sequence similarity 49 member B
7954969	0.00664	0.000372	-4.24958	-0.144125	-0.712101	IRAK4	interleukin 1 receptor associated kinase 4
8145829	0.00664	0.000373	4.24912	-0.145184	0.946242	ZNF703	zinc finger protein 703
8015607	0.00664	0.000373	4.24901	-0.14544	0.593225	STAT3	signal transducer and activator of transcription 3
8061772	0.00665	0.000373	4.24867	-0.146234	0.532651	MAPRE1	microtubule associated protein RP/EB family member 1
7932985	0.0067	0.000376	4.24495	-0.154878	0.929892	NRP1	neuropilin 1
8173729	0.00671	0.000377	4.24354	-0.158147	0.500161	PGAM4///PGAM1	phosphoglycerate mutase family member 4///phosphoglycerate mutase 1
8176282	0.00671	0.000377	4.24354	-0.158147	0.500161	PGAM4///PGAM1	phosphoglycerate mutase family member 4///phosphoglycerate mutase 1
7905999	0.00671	0.000378	4.24322	-0.158891	0.596392	RUSC1	RUN and SH3 domain containing 1
8067946	0.00675	0.000381	-4.24003	-0.166309	-0.284471	MIR125B2	microRNA 125b-2
8136347	0.00676	0.000381	4.23946	-0.167635	0.971426	CALD1	caldesmon 1
7985829	0.0068	0.000384	4.23664	-0.174189	1.29053	FANCI	Fanconi anemia complementation group I
7953218	0.0068	0.000384	4.23661	-0.17425	1.48553	RAD51AP1	RAD51 associated protein 1
8014199	0.0068	0.000384	4.23643	-0.174666	0.363633	RAD51L3-RFFL///RAD51D	RAD51L3-RFFL readthrough///RAD51 paralog D
7915775	0.00682	0.000386	-4.23449	-0.179168	-0.433991	IPP	intracisternal A particle-promoted polypeptide
7922130	0.00684	0.000387	-4.23281	-0.183073	-1.64101	DPT	dermatopontin
7953626	0.00684	0.000387	4.23281	-0.183078	0.695707	CLSTN3	calsyntenin 3
8129193	0.00686	0.000388	-4.23167	-0.18571	-1.23044	CEP85L	centrosomal protein 85 like
7989680	0.00692	0.000393	4.22681	-0.19701	0.344682	PIF1	PIF1 5'-to-3' DNA helicase
8050060	0.00692	0.000393	4.2266	-0.1975	0.758537	TSSC1	tumor suppressing subtransferable candidate 1
7899703	0.00692	0.000393	4.22654	-0.197628	0.335533	TXLNA	taxilin alpha
7928429	0.00692	0.000393	4.22651	-0.197695	1.59772	PLAU	plasminogen activator, urokinase
8040927	0.00692	0.000393	4.22627	-0.198249	0.449905	NRBP1	nuclear receptor binding protein 1
7955441	0.00699	0.000398	-4.2213	-0.209795	-2.03738	METTL7A	methyltransferase like 7A
8030641	0.00699	0.000398	4.22121	-0.210016	0.573261	POLD1	DAN polymerase delta 1, catalytic subunit
8112327	0.007	0.000398	4.2208	-0.210954	1.09549	CKS1B	CDC28 protein kinase regulatory subunit 1B
8090448	0.00703	0.0004	4.21875	-0.215716	0.825703	RUVBL1///RUVBL1	RuvB like AAA ATPase 1///RuvB like AAA ATPase 1
8024518	0.00704	0.000402	-4.21746	-0.218707	-0.360322	ZNF555	zinc finger protein 555
8018177	0.00704	0.000402	4.21739	-0.218877	0.546218	CD300C	CD300c molecule
8005953	0.00708	0.000404	4.21457	-0.225425	0.80955	SNORD4A	small nucleolar RNA, C/D box 4A
7924603	0.00708	0.000405	4.21369	-0.227467	1.01453	LBR	lamin B receptor
8180361	0.00708	0.000405	4.2136	-0.227683	0.745938	BMP8B	bone morphogenetic protein 8b
8082133	0.0071	0.000407	-4.21216	-0.231005	-0.635862	PDIA5	protein disulfide isomerase family A member 5
7967588	0.00713	0.000408	4.21039	-0.23513	0.464392	DHX37	DEAH-box helicase 37
8018038	0.00713	0.000409	-4.21015	-0.235688	-0.894159	ABCA5	ATP binding cassette subfamily A member 5
8003503	0.00713	0.000409	4.2094	-0.237429	1.01024	FANCA	Fanconi anemia complementation group A
7896961	0.00714	0.00041	4.2087	-0.239041	0.644843	ATAD3C///ATAD3B///ATAD3A	ATPase family, AAA domain containing 3C///ATPase family, AAA domain containing 3B///ATPase family, AAA domain containing 3A
8125671	0.00724	0.000416	4.2026	-0.253211	0.562466	WDR46	WD repeat domain 46
8178939	0.00724	0.000416	4.2026	-0.253211	0.562466	WDR46	WD repeat domain 46
7904018	0.00726	0.000417	4.20105	-0.256817	0.517044	CTTNBP2NL	CTTNBP2 N-terminal like
7916167	0.00728	0.000419	4.1997	-0.259928	1.19414	ORC1	origin recognition complex subunit 1
8018558	0.00729	0.00042	-4.19849	-0.262753	-0.777771	ACOX1	acyl-CoA oxidase 1
8040639	0.00729	0.00042	-4.19816	-0.263513	-0.696436	HADHB	hydroxyacyl-CoA dehydrogenase/3-ketoacyl-CoA thiolase/enoyl-CoA hydratase (trifunctional protein), beta subunit
8154563	0.00729	0.00042	-4.19803	-0.263807	-2.39578	ACER2	alkaline ceramidase 2
8092769	0.00729	0.000421	-4.19784	-0.264261	-0.802437	ATP13A5	ATPase 13A5
8005134	0.00729	0.000421	4.19735	-0.265388	0.840979	ADORA2B	adenosine A2b receptor
7928752	0.00729	0.000422	-4.19648	-0.267404	-0.666824	GHITM	growth hormone inducible transmembrane protein
8105267	0.00729	0.000422	4.19643	-0.267535	1.49552	ITGA2	integrin subunit alpha 2
8088642	0.0073	0.000423	-4.19582	-0.26894	-1.13015	LRIG1	leucine rich repeats and immunoglobulin like domains 1
8089203	0.0073	0.000423	-4.19546	-0.269787	-0.788063	SENP7	SUMO1/sentrin specific peptidase 7
7993726	0.00731	0.000424	-4.1947	-0.271534	-0.469866	ACSM5	acyl-CoA synthetase medium-chain family member 5
7979281	0.00731	0.000424	4.19426	-0.272571	1.14158	WDHD1	WD repeat and HMG-box DNA binding protein 1
8112409	0.00731	0.000424	4.19403	-0.273103	0.783931	SGTB	small glutamine rich tetratricopeptide repeat containing beta
7992518	0.00731	0.000425	-4.19391	-0.273367	-0.625253	RAB26	RAB26, member RAS oncogene family
8025868	0.00732	0.000425	-4.19339	-0.274585	-0.681186	CCDC159	coiled-coil domain containing 159
7910398	0.00735	0.000428	-4.19084	-0.280509	-0.928724	SPHAR///RAB4A	S-phase response (cyclin related)///RAB4A, member RAS oncogene family
8095009	0.00737	0.000429	-4.18923	-0.284249	-0.457079	DCUN1D4	defective in cullin neddylation 1 domain containing 4
8143270	0.00741	0.000432	4.18687	-0.289728	0.82737	ZC3HAV1L	zinc finger CCCH-type containing, antiviral 1 like
7968484	0.00747	0.000436	4.18285	-0.299044	1.14509	BRCA2	BRCA2, DNA repair associated
8098246	0.00748	0.000436	-4.18224	-0.300467	-4.59714	ANXA10	annexin A10
7994655	0.00748	0.000437	4.18155	-0.302064	0.422021	PAGR1	PAXIP1 associated glutamate rich protein 1
8087611	0.00752	0.00044	-4.17894	-0.308115	-1.18995	HYAL1	hyaluronoglucosaminidase 1
7992402	0.00753	0.000441	-4.17835	-0.309494	-0.59201	NDUFB10	NADH:ubiquinone oxidoreductase subunit B10
8080562	0.00756	0.000443	4.17636	-0.314098	1.19331	IL17RB	interleukin 17 receptor B
7951435	0.00757	0.000443	-4.17559	-0.3159	-0.289276	AASDHPPT	aminoadipate-semialdehyde dehydrogenase-phosphopantetheinyl transferase
8052753	0.00758	0.000445	-4.17451	-0.318393	-6.37944	GKN2	gastrokine 2
7900979	0.00759	0.000445	4.17401	-0.319561	0.394185	RNF220	ring finger protein 220
7940046	0.0076	0.000446	4.17297	-0.321981	0.33462	CLP1	cleavage and polyadenylation factor I subunit 1
8037170	0.00762	0.000448	4.17167	-0.324988	0.661165	PAFAH1B3	platelet activating factor acetylhydrolase 1b catalytic subunit 3
8156706	0.00762	0.000448	-4.17083	-0.32694	-1.41599	TMOD1	tropomodulin 1
7919591	0.00762	0.000449	4.17077	-0.327068	1.47549	FAM72A///FAM72D///FAM72B	family with sequence similarity 72 member A///family with sequence similarity 72 member D///family with sequence similarity 72 member B
8097920	0.00764	0.00045	-4.16966	-0.32966	-0.66037	LRAT	lecithin retinol acyltransferase (phosphatidylcholine--retinol O-acyltransferase)
7926896	0.00768	0.000453	4.16683	-0.336207	1.05844	CKS1B	CDC28 protein kinase regulatory subunit 1B
8087839	0.00769	0.000453	4.16623	-0.3376	0.826379	POC1A	POC1 centriolar protein A
8148841	0.00769	0.000454	4.16588	-0.338419	0.577357	SLC52A2	solute carrier family 52 member 2
7982094	0.0077	0.000455	-4.16512	-0.340176	-0.422741	SNORD115-44	small nucleolar RNA, C/D box 115-44
8046201	0.0077	0.000455	4.16509	-0.340253	0.556011	SSB	Sjogren syndrome antigen B
8143905	0.00772	0.000456	4.16376	-0.34333	0.596215	ABCF2	ATP binding cassette subfamily F member 2
7969374	0.00772	0.000456	4.16343	-0.34411	0.983099	BORA	bora, aurora kinase A activator
8013384	0.00772	0.000457	-4.1628	-0.345571	-1.90609	ALDH3A1	aldehyde dehydrogenase 3 family member A1
8142540	0.00774	0.000458	-4.1618	-0.347881	-0.610693	FAM3C	family with sequence similarity 3 member C
7990555	0.00777	0.00046	-4.16005	-0.351956	-2.97478	NRG4	neuregulin 4
8028162	0.00779	0.000462	4.15802	-0.356665	0.444478	TBCB	tubulin folding cofactor B
8170704	0.00779	0.000462	4.15795	-0.356826	1.02419	ABCD1	ATP binding cassette subfamily D member 1
7977933	0.0078	0.000463	-4.15712	-0.358735	-1.9221	SLC7A8	solute carrier family 7 member 8
8002029	0.00783	0.000466	4.15497	-0.363734	0.438778	ZDHHC1	zinc finger DHHC-type containing 1
8140129	0.00783	0.000466	4.1547	-0.364353	0.980184	ABHD11	abhydrolase domain containing 11
8124416	0.00784	0.000467	4.15386	-0.366304	1.29676	HIST1H3D///HIST1H2AD	histone cluster 1, H3d///histone cluster 1, H2ad
8003922	0.00784	0.000467	-4.15368	-0.366721	-0.705812	MED11	mediator complex subunit 11
8044450	0.00785	0.000468	-4.15294	-0.368441	-0.606282	ZC3H6	zinc finger CCCH-type containing 6
7903586	0.00786	0.000469	-4.15196	-0.370703	-0.369898	TMEM167B	transmembrane protein 167B
8039905	0.00786	0.000469	-4.15196	-0.370703	-0.369898	TMEM167B	transmembrane protein 167B
7903171	0.00788	0.00047	-4.15064	-0.37377	-0.416903	TMEM56-RWDD3///RWDD3	TMEM56-RWDD3 readthrough///RWD domain containing 3
7945503	0.00788	0.000471	-4.15026	-0.374642	-0.453135	DEAF1	DEAF1, transcription factor
7938702	0.0079	0.000472	4.14936	-0.37675	1.61355	NCR3LG1	natural killer cell cytotoxicity receptor 3 ligand 1
8094228	0.0079	0.000473	4.1487	-0.378282	0.625184	BST1	bone marrow stromal cell antigen 1
7980744	0.0079	0.000473	-4.14845	-0.378854	-0.925966	RPS6KA5	ribosomal protein S6 kinase A5
8168604	0.0079	0.000473	-4.14817	-0.379511	-0.42017	DACH2	dachshund family transcription factor 2
8096753	0.0079	0.000473	-4.14805	-0.379768	-0.923397	HADH	hydroxyacyl-CoA dehydrogenase
7965480	0.0079	0.000473	4.14804	-0.379813	0.514063	PGAM4///PGAM1	phosphoglycerate mutase family member 4///phosphoglycerate mutase 1
7973875	0.0079	0.000473	-4.14798	-0.379944	-0.489596	NPAS3	neuronal PAS domain protein 3
7939052	0.0079	0.000474	4.14747	-0.381119	1.17808	FIBIN	fin bud initiation factor homolog (zebrafish)
7982377	0.0079	0.000474	4.14719	-0.38177	1.78022	GREM1	gremlin 1, DAN family BMP antagonist
8057554	0.00791	0.000476	4.14608	-0.384352	0.919527	CACYBP	calcyclin binding protein
8112260	0.00792	0.000476	4.14522	-0.38634	1.33623	DEPDC1B	DEP domain containing 1B
8138721	0.00792	0.000477	4.14512	-0.386573	0.718244	HOXA3	homeobox A3
8025601	0.00792	0.000477	4.14501	-0.38683	1.58996	ICAM1	intercellular adhesion molecule 1
7902623	0.00795	0.000479	-4.14292	-0.391668	-0.741712	DNASE2B	deoxyribonuclease 2 beta
8080810	0.00797	0.000481	4.14168	-0.394558	1.02001	PTPRG	protein tyrosine phosphatase, receptor type G
8014768	0.00799	0.000483	4.13978	-0.398962	0.758438	PLXDC1	plexin domain containing 1
7996819	0.00799	0.000483	4.13959	-0.399396	2.3875	CDH3	cadherin 3
8143070	0.00799	0.000483	-4.13918	-0.400345	-0.522841	WDR91	WD repeat domain 91
7949650	0.00802	0.000486	-4.13715	-0.405058	-0.816318	CTSF	cathepsin F
8050894	0.00805	0.000488	4.13511	-0.409787	0.552325	KIF3C	kinesin family member 3C
8008933	0.00805	0.000488	-4.13477	-0.410586	-0.504637	BCAS3	BCAS3, microtubule associated cell migration factor
8018288	0.00805	0.000489	-4.13424	-0.411795	-0.425505	ATP5H	ATP synthase, H+ transporting, mitochondrial Fo complex subunit D
7940600	0.00805	0.00049	4.13385	-0.412714	0.41575	INCENP	inner centromere protein
7990815	0.00805	0.00049	4.13374	-0.412967	0.654234	ST20	suppressor of tumorigenicity 20
7925062	0.00805	0.00049	4.13342	-0.413695	1.13065	SIPA1L2	signal induced proliferation associated 1 like 2
7969330	0.00807	0.000491	4.13232	-0.416255	0.753317	PCDH17	protocadherin 17
8147221	0.00807	0.000492	4.13172	-0.417644	0.789173	OSGIN2	oxidative stress induced growth inhibitor family member 2
7898809	0.00814	0.000497	4.1275	-0.427424	1.87316	EPHB2	EPH receptor B2
8137986	0.00815	0.000498	4.1269	-0.428831	0.588148	RNF216	ring finger protein 216
8056930	0.00816	0.000499	-4.12583	-0.431313	-0.620578	ATP5G3	ATP synthase, H+ transporting, mitochondrial Fo complex subunit C3 (subunit 9)
7975453	0.00816	0.000499	4.12578	-0.431415	0.898273	SNORD56B	small nucleolar RNA, C/D box 56B
7940996	0.00821	0.000502	-4.12305	-0.437744	-0.862694	PRDX5	peroxiredoxin 5
7937275	0.00821	0.000502	4.12287	-0.438176	0.371998	RIC8A///RIC8A	RIC8 guanine nucleotide exchange factor A///RIC8 guanine nucleotide exchange factor A
7920317	0.00823	0.000504	4.12115	-0.442158	0.551761	ILF2	interleukin enhancer binding factor 2
7929624	0.00824	0.000505	4.12078	-0.443011	0.521086	PGAM4///PGAM1	phosphoglycerate mutase family member 4///phosphoglycerate mutase 1
8144712	0.00825	0.000506	-4.11963	-0.445669	-0.433229	KIAA1456	KIAA1456
7900510	0.00827	0.000508	4.11833	-0.4487	0.83911	CTPS1	CTP synthase 1
8077731	0.00827	0.000508	4.11816	-0.449081	1.2793	FANCD2	Fanconi anemia complementation group D2
8005407	0.00827	0.000509	4.11773	-0.45009	0.440582	LLGL1	LLGL1, scribble cell polarity complex component
8090591	0.00828	0.00051	4.11659	-0.452734	0.684853	PLXND1	plexin D1
8172254	0.00829	0.000511	4.11586	-0.454425	0.736593	CXorf36	chromosome X open reading frame 36
7942896	0.00829	0.000511	-4.11569	-0.454806	-0.286425	CCDC83	coiled-coil domain containing 83
8171148	0.00829	0.000511	-4.11559	-0.455045	-1.34152	ARSD	arylsulfatase D
8017885	0.00829	0.000511	-4.11531	-0.455696	-2.3264	ABCA8	ATP binding cassette subfamily A member 8
7955277	0.00829	0.000512	-4.11526	-0.455816	-0.405172	TMBIM6	transmembrane BAX inhibitor motif containing 6
7989985	0.00835	0.000516	4.11192	-0.463546	1.46779	ITGA11	integrin subunit alpha 11
8135218	0.00835	0.000516	-4.11127	-0.465054	-1.33862	LRRC17	leucine rich repeat containing 17
7925525	0.00836	0.000517	4.11057	-0.466682	1.24189	CEP170	centrosomal protein 170
7919642	0.00837	0.000518	4.11001	-0.467982	1.04553	HIST2H2AB///HIST2H2AB	histone cluster 2, H2ab///histone cluster 2, H2ab
8157450	0.00842	0.000522	-4.10689	-0.475203	-2.21018	ORM2	orosomucoid 2
7926259	0.00842	0.000522	4.10673	-0.475568	1.3427	MCM10	minichromosome maintenance 10 replication initiation factor
8171762	0.00847	0.000525	4.10404	-0.481803	0.599582	RPS6KA3	ribosomal protein S6 kinase A3
8099685	0.00851	0.000528	4.1017	-0.487232	1.14025	LGI2	leucine rich repeat LGI family member 2
8131387	0.00854	0.00053	4.10007	-0.491015	0.50745	USP42	ubiquitin specific peptidase 42
7911263	0.00854	0.000531	-4.09985	-0.491527	-0.701844	OR2M5	olfactory receptor family 2 subfamily M member 5
8180341	0.00854	0.000531	4.09968	-0.491919	0.434042	RAC1	ras-related C3 botulinum toxin substrate 1 (rho family, small GTP binding protein Rac1)
7912659	0.00854	0.000531	4.09932	-0.49275	1.59844	AGMAT	agmatinase
8154765	0.00854	0.000531	4.09915	-0.493137	0.612287	DNAJA1	DnaJ heat shock protein family (Hsp40) member A1
8063345	0.00855	0.000533	4.09826	-0.495215	1.26129	SNORD12C	small nucleolar RNA, C/D box 12C
8110841	0.00856	0.000533	4.09783	-0.496207	1.02253	LPCAT1	lysophosphatidylcholine acyltransferase 1
8122409	0.00856	0.000534	-4.09746	-0.497055	-0.511385	PEX3	peroxisomal biogenesis factor 3
8101945	0.00856	0.000534	4.09725	-0.497534	0.742278	H2AFZ	H2A histone family member Z
8180257	0.00858	0.000536	4.09591	-0.500646	1.09035	CEP170	centrosomal protein 170
7924996	0.00859	0.000537	4.09486	-0.503076	0.653917	C1orf198	chromosome 1 open reading frame 198
8084092	0.00859	0.000537	-4.09437	-0.504222	-0.666118	NDUFB5	NADH:ubiquinone oxidoreductase subunit B5
8039687	0.00859	0.000538	-4.09429	-0.504413	-0.994078	ZNF552	zinc finger protein 552
8160682	0.00861	0.000539	4.09301	-0.50738	0.598206	NOL6	nucleolar protein 6
8163637	0.00861	0.000539	4.09282	-0.507804	1.94777	TNC	tenascin C
7934615	0.00863	0.000541	4.09175	-0.510293	0.732381	DLG5	discs large MAGUK scaffold protein 5
8118794	0.00867	0.000544	4.08927	-0.516026	0.679343	HMGA1	high mobility group AT-hook 1
8030448	0.00868	0.000545	4.08826	-0.51837	0.586817	CPT1C	carnitine palmitoyltransferase 1C
8166179	0.00869	0.000546	4.08769	-0.519683	0.465564	CA5BP1///CA5BP1	carbonic anhydrase 5B pseudogene 1///carbonic anhydrase 5B pseudogene 1
8138091	0.00869	0.000546	4.08742	-0.520317	0.450499	DAGLB	diacylglycerol lipase beta
7929947	0.00869	0.000546	4.0874	-0.520376	0.45746	TLX1	T-cell leukemia homeobox 1
8029437	0.00869	0.000548	4.08648	-0.522495	0.561576	PVR	poliovirus receptor
8131111	0.00869	0.000548	4.08643	-0.522602	0.788495	EIF3B	eukaryotic translation initiation factor 3 subunit B
7981895	0.00869	0.000548	-4.08639	-0.522711	-0.353295	GOLGA8R///GOLGA8DP///GOLGA8F///GOLGA8CP///GOLGA8O///GOLGA8M///GOLGA8K///GOLGA8T///GOLGA8J///GOLGA8S///GOLGA8N///GOLGA8EP///GOLGA8G	golgin A8 family member R///golgin A8 family member D, pseudogene///golgin A8 family member F///golgin A8 family member C, pseudogene///golgin A8 family member O///golgin A8 family member M///golgin A8 family member K///golgin A8 family member T///golgin A8 family member J///golgin A8 family member S///golgin A8 family member N///golgin A8 family member E, pseudogene///golgin A8 family member G
8058258	0.0087	0.000549	4.08574	-0.52421	0.62798	TMEM237	transmembrane protein 237
8058428	0.00874	0.000551	-4.08381	-0.528672	-0.650478	NDUFS1	NADH:ubiquinone oxidoreductase core subunit S1
7982058	0.00877	0.000554	-4.08174	-0.533482	-0.750862	SNORD115-24///SNORD115-44///SNORD115-43///SNORD115-42///SNORD115-41///SNORD115-40///SNORD115-39///SNORD115-38///SNORD115-36///SNORD115-34///SNORD115-31///SNORD115-30///SNORD115-29///SNORD115-26///SNORD115-25///SNORD115-22///SNORD115-21///SNORD115-20///SNORD115-19///SNORD115-18///SNORD115-17///SNORD115-16///SNORD115-15///SNORD115-14///SNORD115-13///SNORD115-12///SNORD115-11///SNORD115-10///SNORD11…	small nucleolar RNA, C/D box 115-24///small nucleolar RNA, C/D box 115-44///small nucleolar RNA, C/D box 115-43///small nucleolar RNA, C/D box 115-42///small nucleolar RNA, C/D box 115-41///small nucleolar RNA, C/D box 115-40///small nucleolar RNA, C/D box 115-39///small nucleolar RNA, C/D box 115-38///small nucleolar RNA, C/D box 115-36///small nucleolar RNA, C/D box 115-34///small nucleolar RNA…
8105487	0.00877	0.000554	-4.08147	-0.534101	-0.871749	RAB3C	RAB3C, member RAS oncogene family
8112376	0.00879	0.000555	4.08052	-0.536292	1.14787	CENPK	centromere protein K
8016099	0.00882	0.000558	4.07887	-0.540113	0.59331	EFTUD2	elongation factor Tu GTP binding domain containing 2
7990582	0.00883	0.000559	-4.07801	-0.542117	-0.432696	SCAPER	S-phase cyclin A associated protein in the ER
7958152	0.00883	0.000559	4.07763	-0.542996	0.515312	PGAM4///PGAM1	phosphoglycerate mutase family member 4///phosphoglycerate mutase 1
8009040	0.00884	0.000561	4.07666	-0.545245	0.888813	MRC2	mannose receptor C type 2
8107632	0.00885	0.000561	-4.07621	-0.546277	-0.969334	SNX24	sorting nexin 24
8092552	0.00887	0.000563	4.075	-0.549091	0.906222	IGF2BP2	insulin like growth factor 2 mRNA binding protein 2
7946340	0.00887	0.000564	-4.07429	-0.55074	-0.954501	RIC3	RIC3 acetylcholine receptor chaperone
8124648	0.00887	0.000564	-4.07373	-0.55204	-0.373877	MAS1L///MAS1L	MAS1 proto-oncogene like, G protein-coupled receptor///MAS1 proto-oncogene like, G protein-coupled receptor
8178293	0.00887	0.000564	-4.07373	-0.55204	-0.373877	MAS1L///MAS1L	MAS1 proto-oncogene like, G protein-coupled receptor///MAS1 proto-oncogene like, G protein-coupled receptor
8179593	0.00887	0.000564	-4.07373	-0.55204	-0.373877	MAS1L///MAS1L	MAS1 proto-oncogene like, G protein-coupled receptor///MAS1 proto-oncogene like, G protein-coupled receptor
8095456	0.00888	0.000566	-4.07283	-0.554104	-2.10963	ODAM	odontogenic, ameloblast asssociated
7946321	0.00889	0.000566	-4.07254	-0.554796	-0.600978	OR5P1P	olfactory receptor family 5 subfamily P member 1 pseudogene
8119153	0.00889	0.000567	-4.07208	-0.555839	-0.547665	COX6A1	cytochrome c oxidase subunit 6A1
8036777	0.0089	0.000568	4.07111	-0.558103	0.55807	FBL	fibrillarin
8127629	0.0089	0.000568	-4.07109	-0.558151	-0.92886	COX7A2	cytochrome c oxidase subunit 7A2
8180342	0.00893	0.00057	4.06934	-0.562191	0.425158	RAC1	ras-related C3 botulinum toxin substrate 1 (rho family, small GTP binding protein Rac1)
8144516	0.00894	0.000571	4.06865	-0.563805	0.852692	ERI1	exoribonuclease 1
8008802	0.00894	0.000572	-4.06824	-0.564735	-0.792662	GDPD1	glycerophosphodiester phosphodiesterase domain containing 1
7995829	0.00896	0.000574	-4.06679	-0.568096	-1.41127	MT1H	metallothionein 1H
8170468	0.00897	0.000574	4.06638	-0.569051	0.69527	HMGB3	high mobility group box 3
8132843	0.00899	0.000576	4.06524	-0.571692	0.854582	HAUS6	HAUS augmin like complex subunit 6
8134992	0.00902	0.000578	4.06369	-0.575278	0.467885	SRRT	serrate, RNA effector molecule
7997680	0.00902	0.000579	-4.06311	-0.57663	-0.438056	GSE1	Gse1 coiled-coil protein
7918300	0.00904	0.00058	4.06191	-0.579405	0.466231	PSRC1	proline and serine rich coiled-coil 1
8125059	0.00906	0.000582	4.06089	-0.581758	0.445436	CLIC1	chloride intracellular channel 1
8034122	0.00906	0.000582	4.06064	-0.582334	0.5673	SPC24	SPC24, NDC80 kinetochore complex component
8163839	0.00906	0.000583	-4.05993	-0.583987	-2.16905	C5	complement component 5
8025414	0.00906	0.000583	-4.05991	-0.584023	-0.3439	RAB11B	RAB11B, member RAS oncogene family
8066822	0.00906	0.000584	4.05938	-0.585249	1.46903	SULF2	sulfatase 2
7994637	0.00906	0.000584	4.05921	-0.585653	0.453719	MAZ	MYC associated zinc finger protein
7991088	0.00906	0.000584	-4.05908	-0.585952	-0.76712	LOC727751///GOLGA2P3Y///GOLGA2P7///GOLGA2P2Y///GOLGA2P10	golgin A2 pseudogene///golgin A2 pseudogene 3, Y-linked///golgin A2 pseudogene 7///golgin A2 pseudogene 2, Y-linked///golgin A2 pseudogene 10
8046680	0.00908	0.000586	-4.05785	-0.588811	-0.315096	PLEKHA3	pleckstrin homology domain containing A3
8038326	0.00914	0.000591	-4.0545	-0.596546	-0.793893	SLC6A16	solute carrier family 6 member 16
7996041	0.00914	0.000591	-4.05441	-0.596761	-0.640858	COQ9	coenzyme Q9
8083136	0.00914	0.000591	4.05438	-0.596825	1.0928	ATP1B3	ATPase Na+/K+ transporting subunit beta 3
8112883	0.00914	0.000591	4.05412	-0.597434	0.336677	LOC644936	actin, beta pseudogene
8113512	0.00916	0.000593	-4.05285	-0.600368	-1.60685	EPB41L4A	erythrocyte membrane protein band 4.1 like 4A
7996883	0.00916	0.000593	-4.05256	-0.601041	-0.66972	HAS3	hyaluronan synthase 3
8121825	0.00917	0.000594	-4.05202	-0.602288	-1.12095	RNF217	ring finger protein 217
7962487	0.00917	0.000594	4.052	-0.602354	0.630569	RACGAP1P	Rac GTPase activating protein 1 pseudogene
7982878	0.00919	0.000596	-4.0504	-0.606043	-0.646708	CHP1	calcineurin like EF-hand protein 1
7980742	0.00919	0.000597	-4.05016	-0.606601	-1.26746	LOC283588	uncharacterized LOC283588
8075897	0.00919	0.000597	4.05013	-0.606679	0.740874	C1QTNF6	C1q and tumor necrosis factor related protein 6
8030035	0.00921	0.000599	4.04887	-0.609593	0.414883	GRWD1	glutamate rich WD repeat containing 1
7948696	0.00923	0.0006	4.04784	-0.611982	0.379647	MTA2	metastasis associated 1 family member 2
7908694	0.00925	0.000602	4.04642	-0.615248	0.685273	NAV1	neuron navigator 1
7979906	0.00925	0.000602	-4.0463	-0.615546	-0.48657	SYNJ2BP-COX16///COX16	SYNJ2BP-COX16 readthrough///COX16, cytochrome c oxidase assembly homolog
8147796	0.00926	0.000603	-4.04549	-0.617405	-0.661825	RIMS2	regulating synaptic membrane exocytosis 2
8146159	0.0093	0.000606	4.04381	-0.621296	0.751827	AP3M2	adaptor related protein complex 3 mu 2 subunit
8012197	0.0093	0.000607	4.04319	-0.622726	0.464327	TMEM256-PLSCR3///PLSCR3	TMEM256-PLSCR3 readthrough (NMD candidate)///phospholipid scramblase 3
8158269	0.00931	0.000607	4.04277	-0.623697	0.425779	ODF2	outer dense fiber of sperm tails 2
8069208	0.00931	0.000607	4.04273	-0.623799	0.354146	COL18A1	collagen type XVIII alpha 1 chain
8074498	0.00931	0.000608	-4.04252	-0.624282	-0.544654	TXNRD2	thioredoxin reductase 2
8153411	0.00931	0.000608	4.04219	-0.625058	0.392745	ZC3H3	zinc finger CCCH-type containing 3
8054364	0.00931	0.000609	-4.04182	-0.625911	-0.453529	TGFBRAP1	transforming growth factor beta receptor associated protein 1
7915015	0.00932	0.00061	4.04119	-0.627362	0.480056	GNL2	G protein nucleolar 2
8166632	0.00937	0.000613	4.03863	-0.633279	1.31402	GK3P///GK	glycerol kinase 3 pseudogene///glycerol kinase
7959408	0.0094	0.000616	4.03705	-0.63695	1.0895	KNTC1	kinetochore associated 1
8054437	0.00941	0.000617	4.03599	-0.63939	0.70593	ANAPC1P1///ANAPC1	anaphase promoting complex subunit 1 pseudogene 1///anaphase promoting complex subunit 1
7943779	0.00942	0.000618	-4.03512	-0.641405	-0.603538	C11orf1	chromosome 11 open reading frame 1
8013159	0.00943	0.000619	-4.03442	-0.643036	-0.57439	TOM1L2	target of myb1 like 2 membrane trafficking protein
8002762	0.00945	0.000622	4.03299	-0.646338	0.658961	RFWD3	ring finger and WD repeat domain 3
7977732	0.00945	0.000622	-4.03299	-0.646341	-0.379682	SNORD8	small nucleolar RNA, C/D box 8
7954398	0.00945	0.000622	-4.03272	-0.646957	-0.446074	SPX	spexin hormone
8063382	0.00948	0.000624	4.03127	-0.650308	1.05392	SNAI1	snail family transcriptional repressor 1
8036867	0.0095	0.000626	4.03016	-0.652875	0.290125	C19orf47	chromosome 19 open reading frame 47
8088636	0.00953	0.000628	-4.0284	-0.656953	-1.02637	LOC100508226	HHSL751
8067007	0.00953	0.000629	-4.02827	-0.657248	-0.734197	TMSB4Y///TMSB4XP6///TMSB4XP2///TMSB4XP1///TMSB4X	thymosin beta 4, Y-linked///thymosin beta 4, X-linked pseudogene 6///thymosin beta 4, X-linked pseudogene 2///thymosin beta 4, X-linked pseudogene 1///thymosin beta 4, X-linked
8017505	0.00953	0.000629	-4.02823	-0.65735	-0.457661	GH1	growth hormone 1
8070826	0.00953	0.000629	4.02814	-0.657554	1.05407	ITGB2	integrin subunit beta 2
8136401	0.00953	0.000629	4.028	-0.65788	0.618529	NUP205	nucleoporin 205
7937150	0.00954	0.00063	4.02732	-0.659446	0.676701	ADAM8	ADAM metallopeptidase domain 8
8093665	0.00954	0.000631	-4.0267	-0.660893	-0.407653	GRK4	G protein-coupled receptor kinase 4
8101893	0.00958	0.000634	-4.0249	-0.665055	-3.44124	ADH1C	alcohol dehydrogenase 1C (class I), gamma polypeptide
7941214	0.00965	0.000639	4.02134	-0.673297	0.691426	POLA2	DNA polymerase alpha 2, accessory subunit
7922391	0.00967	0.000641	4.02033	-0.675615	0.855238	CENPL	centromere protein L
7976876	0.00967	0.000641	4.01993	-0.676552	0.350978	DYNC1H1	dynein cytoplasmic 1 heavy chain 1
7948399	0.0097	0.000643	4.01848	-0.679904	0.590863	PATL1	PAT1 homolog 1, processing body mRNA decay factor
7980955	0.00975	0.000648	-4.01566	-0.686415	-0.404614	NDUFB1	NADH:ubiquinone oxidoreductase subunit B1
8087860	0.00975	0.000648	4.01557	-0.686646	0.495836	TWF2	twinfilin actin binding protein 2
8057898	0.00985	0.000655	4.01101	-0.697183	0.731893	HECW2	HECT, C2 and WW domain containing E3 ubiquitin protein ligase 2
8074286	0.00985	0.000655	4.01096	-0.697288	0.716845	MICAL3	microtubule associated monooxygenase, calponin and LIM domain containing 3
7982028	0.00986	0.000657	-4.00945	-0.700791	-0.748946	SNORD115-24///SNORD115-44///SNORD115-43///SNORD115-42///SNORD115-41///SNORD115-40///SNORD115-39///SNORD115-38///SNORD115-36///SNORD115-34///SNORD115-31///SNORD115-30///SNORD115-29///SNORD115-26///SNORD115-25///SNORD115-22///SNORD115-21///SNORD115-20///SNORD115-19///SNORD115-18///SNORD115-17///SNORD115-16///SNORD115-15///SNORD115-14///SNORD115-13///SNORD115-12///SNORD115-11///SNORD115-10///SNORD11…	small nucleolar RNA, C/D box 115-24///small nucleolar RNA, C/D box 115-44///small nucleolar RNA, C/D box 115-43///small nucleolar RNA, C/D box 115-42///small nucleolar RNA, C/D box 115-41///small nucleolar RNA, C/D box 115-40///small nucleolar RNA, C/D box 115-39///small nucleolar RNA, C/D box 115-38///small nucleolar RNA, C/D box 115-36///small nucleolar RNA, C/D box 115-34///small nucleolar RNA…
7982064	0.00986	0.000657	-4.00945	-0.700791	-0.748946	SNORD115-24///SNORD115-44///SNORD115-43///SNORD115-42///SNORD115-41///SNORD115-40///SNORD115-39///SNORD115-38///SNORD115-36///SNORD115-34///SNORD115-31///SNORD115-30///SNORD115-29///SNORD115-26///SNORD115-25///SNORD115-22///SNORD115-21///SNORD115-20///SNORD115-19///SNORD115-18///SNORD115-17///SNORD115-16///SNORD115-15///SNORD115-14///SNORD115-13///SNORD115-12///SNORD115-11///SNORD115-10///SNORD11…	small nucleolar RNA, C/D box 115-24///small nucleolar RNA, C/D box 115-44///small nucleolar RNA, C/D box 115-43///small nucleolar RNA, C/D box 115-42///small nucleolar RNA, C/D box 115-41///small nucleolar RNA, C/D box 115-40///small nucleolar RNA, C/D box 115-39///small nucleolar RNA, C/D box 115-38///small nucleolar RNA, C/D box 115-36///small nucleolar RNA, C/D box 115-34///small nucleolar RNA…
7982078	0.00986	0.000657	-4.00945	-0.700791	-0.748946	SNORD115-24///SNORD115-44///SNORD115-43///SNORD115-42///SNORD115-41///SNORD115-40///SNORD115-39///SNORD115-38///SNORD115-36///SNORD115-34///SNORD115-31///SNORD115-30///SNORD115-29///SNORD115-26///SNORD115-25///SNORD115-22///SNORD115-21///SNORD115-20///SNORD115-19///SNORD115-18///SNORD115-17///SNORD115-16///SNORD115-15///SNORD115-14///SNORD115-13///SNORD115-12///SNORD115-11///SNORD115-10///SNORD11…	small nucleolar RNA, C/D box 115-24///small nucleolar RNA, C/D box 115-44///small nucleolar RNA, C/D box 115-43///small nucleolar RNA, C/D box 115-42///small nucleolar RNA, C/D box 115-41///small nucleolar RNA, C/D box 115-40///small nucleolar RNA, C/D box 115-39///small nucleolar RNA, C/D box 115-38///small nucleolar RNA, C/D box 115-36///small nucleolar RNA, C/D box 115-34///small nucleolar RNA…
7982092	0.00986	0.000657	-4.00945	-0.700791	-0.748946	SNORD115-24///SNORD115-44///SNORD115-43///SNORD115-42///SNORD115-41///SNORD115-40///SNORD115-39///SNORD115-38///SNORD115-36///SNORD115-34///SNORD115-31///SNORD115-30///SNORD115-29///SNORD115-26///SNORD115-25///SNORD115-22///SNORD115-21///SNORD115-20///SNORD115-19///SNORD115-18///SNORD115-17///SNORD115-16///SNORD115-15///SNORD115-14///SNORD115-13///SNORD115-12///SNORD115-11///SNORD115-10///SNORD11…	small nucleolar RNA, C/D box 115-24///small nucleolar RNA, C/D box 115-44///small nucleolar RNA, C/D box 115-43///small nucleolar RNA, C/D box 115-42///small nucleolar RNA, C/D box 115-41///small nucleolar RNA, C/D box 115-40///small nucleolar RNA, C/D box 115-39///small nucleolar RNA, C/D box 115-38///small nucleolar RNA, C/D box 115-36///small nucleolar RNA, C/D box 115-34///small nucleolar RNA…
7947894	0.00991	0.000661	4.00685	-0.706804	0.420801	CELF1	CUGBP, Elav-like family member 1
8083523	0.00992	0.000662	4.00632	-0.708032	0.591687	GMPS	guanine monophosphate synthase
8083471	0.00994	0.000664	-4.00522	-0.710572	-1.05529	ARHGEF26	Rho guanine nucleotide exchange factor 26
8009693	0.00994	0.000664	4.00509	-0.710867	0.414794	TMEM104	transmembrane protein 104
7933707	0.00994	0.000665	4.00469	-0.711794	0.878228	ZWINT	ZW10 interacting kinetochore protein
8050443	0.00995	0.000666	4.00396	-0.713488	0.569357	SMC6	structural maintenance of chromosomes 6
8082597	0.00995	0.000666	-4.00364	-0.71422	-0.362252	COL6A6	collagen type VI alpha 6 chain
8004255	0.00995	0.000667	4.0035	-0.714547	0.437765	BCL6B	B-cell CLL/lymphoma 6B
7907092	0.00996	0.000667	4.00324	-0.715154	0.49044	MPZL1	myelin protein zero like 1
8025968	0.00997	0.000668	-4.00263	-0.716549	-0.756376	ZNF69	zinc finger protein 69
8066214	0.01	0.000671	4.00088	-0.720601	1.51042	TGM2	transglutaminase 2
8048120	0.01	0.000672	3.99997	-0.722698	0.856885	ATIC	5-aminoimidazole-4-carboxamide ribonucleotide formyltransferase/IMP cyclohydrolase
7915229	0.01	0.000673	3.99952	-0.723737	0.660117	HEYL	hes related family bHLH transcription factor with YRPW motif-like
8058695	0.01	0.000675	3.99805	-0.727139	0.826228	BARD1	BRCA1 associated RING domain 1
8150352	0.0101	0.000678	-3.9961	-0.731653	-0.305468	C8orf86	chromosome 8 open reading frame 86
7925457	0.0101	0.000679	-3.99594	-0.732015	-0.963399	RGS7	regulator of G-protein signaling 7
8149250	0.0101	0.000679	3.99551	-0.733018	0.64122	SGK223	homolog of rat pragma of Rnd2
8030470	0.0101	0.000679	3.99541	-0.733243	0.42047	AP2A1	adaptor related protein complex 2 alpha 1 subunit
8037991	0.0101	0.00068	3.99501	-0.734162	0.539517	LIG1	DNA ligase 1
7964522	0.0101	0.000681	3.99445	-0.735455	0.73388	CDK4	cyclin dependent kinase 4
8021187	0.0101	0.000682	3.994	-0.736507	1.22484	SKA1	spindle and kinetochore associated complex subunit 1
7928395	0.0101	0.000682	3.99392	-0.736694	0.733711	FUT11	fucosyltransferase 11
8139632	0.0101	0.000684	3.99286	-0.739149	1.04481	FIGNL1	fidgetin like 1
7904050	0.0101	0.000685	3.99222	-0.740614	0.552222	MOV10	Mov10 RISC complex RNA helicase
7949075	0.0101	0.000687	3.9908	-0.743913	0.587975	TRMT112	tRNA methyltransferase 11-2 homolog (S. cerevisiae)
8048081	0.0102	0.000689	-3.98976	-0.746308	-1.21446	SPAG16	sperm associated antigen 16
8179827	0.0102	0.000689	3.98921	-0.747582	0.444439	CLIC1	chloride intracellular channel 1
8107356	0.0102	0.000692	3.98737	-0.75182	0.450512	DCP2	decapping mRNA 2
8019912	0.0102	0.000693	3.98687	-0.752993	0.585972	EMILIN2	elastin microfibril interfacer 2
8147206	0.0102	0.000695	3.98579	-0.755471	1.21724	RIPK2	receptor interacting serine/threonine kinase 2
8040742	0.0102	0.000695	-3.98555	-0.756036	-0.797206	MAPRE3	microtubule associated protein RP/EB family member 3
8123609	0.0103	0.000699	3.98312	-0.761644	1.38743	SERPINB9	serpin family B member 9
7897378	0.0103	0.0007	-3.98281	-0.762374	-1.20259	PER3	period circadian clock 3
8065433	0.0103	0.0007	3.98263	-0.762785	0.531839	APMAP	adipocyte plasma membrane associated protein
7997525	0.0104	0.000706	-3.97924	-0.770627	-0.798127	MLYCD	malonyl-CoA decarboxylase
7968351	0.0104	0.000707	3.97872	-0.771823	1.76248	MEDAG	mesenteric estrogen dependent adipogenesis
7995681	0.0104	0.000707	3.97858	-0.772136	1.40936	MMP2	matrix metallopeptidase 2
7995772	0.0104	0.000707	-3.97854	-0.772243	-0.508372	MT4	metallothionein 4
7978718	0.0104	0.000707	3.97848	-0.772366	0.689352	SEC23A	Sec23 homolog A, coat complex II component
8132167	0.0104	0.000708	-3.97782	-0.773903	-0.76043	CCDC129	coiled-coil domain containing 129
7963092	0.0104	0.000713	3.97524	-0.779854	0.806284	FMNL3	formin like 3
7947462	0.0104	0.000715	3.97403	-0.782661	0.651612	ABTB2	ankyrin repeat and BTB domain containing 2
7941401	0.0104	0.000715	3.97365	-0.783521	1.04799	OVOL1	ovo like transcriptional repressor 1
8042705	0.0104	0.000715	3.97365	-0.783539	0.601477	SMYD5	SMYD family member 5
8078386	0.0105	0.000717	-3.97274	-0.785644	-0.989759	GPD1L	glycerol-3-phosphate dehydrogenase 1-like
8147483	0.0105	0.000718	3.97223	-0.786806	0.480158	MTDH	metadherin
8117583	0.0105	0.000718	3.97186	-0.787668	1.24812	HIST1H3H///HIST1H2AI	histone cluster 1, H3h///histone cluster 1, H2ai
7917530	0.0105	0.000719	3.97133	-0.788901	1.41489	GBP2	guanylate binding protein 2
8014214	0.0105	0.00072	3.97107	-0.789491	0.499988	NLE1	notchless homolog 1
8178188	0.0105	0.000722	-3.96968	-0.79271	-0.546286	RNF5P1///RNF5	ring finger protein 5 pseudogene 1///ring finger protein 5
7935058	0.0106	0.000726	3.96741	-0.797944	1.17232	MYOF	myoferlin
7918593	0.0106	0.000727	3.96659	-0.799839	0.62632	RHOC	ras homolog family member C
8127498	0.0106	0.000729	-3.96581	-0.801635	-0.613545	MIR30C2	microRNA 30c-2
8110450	0.0106	0.000729	3.96541	-0.802568	0.497534	HNRNPAB	heterogeneous nuclear ribonucleoprotein A/B
7985259	0.0106	0.000731	-3.96454	-0.804584	-0.34866	ZFAND6	zinc finger AN1-type containing 6
8103822	0.0106	0.000731	3.96448	-0.804701	0.573731	VEGFC	vascular endothelial growth factor C
8015460	0.0106	0.000733	3.96335	-0.807312	0.53414	ACLY	ATP citrate lyase
8086842	0.0106	0.000733	3.96334	-0.807352	0.355617	MAP4	microtubule associated protein 4
7905147	0.0106	0.000734	3.96252	-0.809233	0.579484	C1orf54	chromosome 1 open reading frame 54
8086880	0.0106	0.000735	3.96228	-0.809802	1.02293	CDC25A	cell division cycle 25A
7900340	0.0107	0.000737	3.96101	-0.812718	0.878373	BMP8A	bone morphogenetic protein 8a
8063893	0.0107	0.000738	3.96061	-0.813639	0.631798	ADRM1	adhesion regulating molecule 1
8028524	0.0107	0.000739	3.96017	-0.814661	0.453988	ACTN4	actinin alpha 4
8149673	0.0107	0.000742	3.95839	-0.818767	0.778737	REEP4	receptor accessory protein 4
8053668	0.0107	0.000745	-3.95673	-0.822598	-0.750496	EIF2AK3	eukaryotic translation initiation factor 2 alpha kinase 3
7909789	0.0107	0.000745	3.95661	-0.822887	0.938788	TGFB2	transforming growth factor beta 2
7956697	0.0107	0.000746	-3.95606	-0.824146	-0.385099	MON2	MON2 homolog, regulator of endosome-to-Golgi trafficking
8051030	0.0108	0.000747	3.95543	-0.825608	1.03894	SLC5A6	solute carrier family 5 member 6
8101816	0.0108	0.000748	-3.95476	-0.827163	-0.376197	STPG2	sperm tail PG-rich repeat containing 2
8029918	0.0108	0.000748	3.95467	-0.827358	0.430119	DHX34	DEAH-box helicase 34
8056753	0.0108	0.000749	3.95416	-0.828539	0.639974	METTL8	methyltransferase like 8
7995631	0.0108	0.000753	-3.95201	-0.833503	-0.564595	RBL2	RB transcriptional corepressor like 2
8026587	0.0108	0.000753	-3.95185	-0.833881	-0.750508	NWD1	NACHT and WD repeat domain containing 1
8116818	0.0109	0.000757	-3.94957	-0.839127	-0.626178	BMP6///BMP6	bone morphogenetic protein 6///bone morphogenetic protein 6
7991159	0.0109	0.000759	-3.94862	-0.841341	-0.742316	LOC727751///GOLGA2P3Y///GOLGA2P7///GOLGA2P2Y///GOLGA2P10	golgin A2 pseudogene///golgin A2 pseudogene 3, Y-linked///golgin A2 pseudogene 7///golgin A2 pseudogene 2, Y-linked///golgin A2 pseudogene 10
8034227	0.0109	0.000759	-3.94836	-0.841937	-1.16673	RGL3	ral guanine nucleotide dissociation stimulator like 3
8039409	0.0109	0.000763	-3.94661	-0.845963	-0.494252	TMEM86B	transmembrane protein 86B
8155754	0.0109	0.000765	-3.94509	-0.849477	-1.74673	MAMDC2	MAM domain containing 2
8067409	0.0109	0.000765	3.94505	-0.849563	0.648177	LAMA5	laminin subunit alpha 5
8116245	0.011	0.000766	-3.94482	-0.850107	-0.664728	CLK4///CLK4	CDC like kinase 4///CDC like kinase 4
8072687	0.011	0.000767	3.94396	-0.852096	0.803772	MCM5	minichromosome maintenance complex component 5
7932796	0.011	0.000772	3.94158	-0.857592	0.937707	SVIL	supervillin
7956220	0.011	0.000772	3.94132	-0.858177	0.664852	NABP2	nucleic acid binding protein 2
8004247	0.011	0.000774	3.94051	-0.860048	0.494709	RNASEK-C17orf49///C17orf49	RNASEK-C17orf49 readthrough///chromosome 17 open reading frame 49
8128052	0.011	0.000775	3.94007	-0.861062	0.540633	RNGTT	RNA guanylyltransferase and 5'-phosphatase
8019772	0.0111	0.000776	3.93948	-0.862421	0.725968	ALYREF	Aly/REF export factor
8032290	0.0111	0.000778	3.93794	-0.865983	0.451392	TCF3	transcription factor 3
7943347	0.0111	0.000779	-3.93789	-0.866105	-0.553234	ARHGAP42	Rho GTPase activating protein 42
8110084	0.0111	0.000783	3.93549	-0.871628	0.993051	MSX2	msh homeobox 2
8126058	0.0111	0.000783	3.93523	-0.872224	0.442661	PPIL1	peptidylprolyl isomerase like 1
7973936	0.0111	0.000784	3.93484	-0.873128	0.534997	PSMA6	proteasome subunit alpha 6
8123951	0.0111	0.000786	-3.93401	-0.875055	-3.10955	ADTRP	androgen dependent TFPI regulating protein
7936419	0.0111	0.000786	-3.93388	-0.875343	-0.722995	CCDC186	coiled-coil domain containing 186
7909954	0.0112	0.000789	-3.93206	-0.879551	-1.40423	DISP1	dispatched RND transporter family member 1
7922773	0.0112	0.000791	3.93136	-0.881168	1.36625	NCF2	neutrophil cytosolic factor 2
7917199	0.0112	0.000791	-3.93107	-0.881827	-1.39663	TTLL7	tubulin tyrosine ligase like 7
8178598	0.0112	0.000793	3.93012	-0.884036	0.440791	CLIC1	chloride intracellular channel 1
7912145	0.0113	0.000797	3.92792	-0.889095	1.38009	TNFRSF9	TNF receptor superfamily member 9
7943218	0.0113	0.000798	3.92739	-0.890314	0.840526	PANX1	pannexin 1
8142663	0.0113	0.000799	-3.92701	-0.891191	-0.814905	NDUFA5	NADH:ubiquinone oxidoreductase subunit A5
8063283	0.0113	0.000801	3.92576	-0.894092	0.960881	CSE1L	chromosome segregation 1 like
8164521	0.0113	0.000803	-3.92484	-0.896214	-0.528036	SH3GLB2	SH3 domain containing GRB2 like endophilin B2
8117589	0.0113	0.000804	3.92412	-0.897872	1.18973	HIST1H3H	histone cluster 1, H3h
8011193	0.0114	0.000805	-3.9236	-0.899069	-0.606096	MIR22HG	MIR22 host gene
8119620	0.0114	0.000808	-3.9222	-0.902286	-0.694545	GNMT	glycine N-methyltransferase
8166442	0.0114	0.000808	-3.92202	-0.902699	-0.579357	FAM3C	family with sequence similarity 3 member C
8168058	0.0114	0.000809	-3.92153	-0.903837	-0.357642	FAM155B	family with sequence similarity 155 member B
7920531	0.0114	0.00081	3.92131	-0.904341	0.559575	ADAR	adenosine deaminase, RNA specific
7901720	0.0114	0.00081	-3.9212	-0.90459	-1.83261	PRKAA2	protein kinase AMP-activated catalytic subunit alpha 2
8125172	0.0114	0.00081	3.92116	-0.904696	0.570503	EHMT2	euchromatic histone lysine methyltransferase 2
8179884	0.0114	0.00081	3.92116	-0.904696	0.570503	EHMT2	euchromatic histone lysine methyltransferase 2
8065444	0.0114	0.000812	-3.92004	-0.907287	-0.979342	ACSS1	acyl-CoA synthetase short-chain family member 1
7936925	0.0114	0.000812	-3.91996	-0.907453	-0.491145	FLJ37035	uncharacterized LOC399821
8023063	0.0114	0.000813	-3.91957	-0.90835	-0.73986	ATP5A1	ATP synthase, H+ transporting, mitochondrial F1 complex, alpha subunit 1, cardiac muscle
8139356	0.0114	0.000817	3.9177	-0.912675	0.350567	NUDCD3	NudC domain containing 3
8115464	0.0114	0.000817	3.91725	-0.913707	1.053	HAVCR2	hepatitis A virus cellular receptor 2
8027352	0.0115	0.00082	-3.91618	-0.91618	-0.317488	ZNF730///ZNF728///ZNF676///ZNF430///ZNF208///ZNF99///ZNF85///ZNF43	zinc finger protein 730///zinc finger protein 728///zinc finger protein 676///zinc finger protein 430///zinc finger protein 208///zinc finger protein 99///zinc finger protein 85///zinc finger protein 43
8061136	0.0115	0.000823	3.91451	-0.920025	0.269826	PTMA///PTMA	prothymosin, alpha///prothymosin, alpha
8060353	0.0115	0.000823	3.91435	-0.920389	0.691103	RBCK1	RANBP2-type and C3HC4-type zinc finger containing 1
8071466	0.0115	0.000823	3.9143	-0.920513	0.329086	LZTR1	leucine zipper like transcription regulator 1
8004167	0.0115	0.000825	3.91354	-0.922262	0.764951	FAM64A	family with sequence similarity 64 member A
7972840	0.0115	0.000825	3.91314	-0.923194	0.578528	TUBGCP3	tubulin gamma complex associated protein 3
7906564	0.0115	0.000828	3.91205	-0.925711	0.658636	PEA15	phosphoprotein enriched in astrocytes 15
7940508	0.0115	0.000828	3.91194	-0.92595	0.91168	DAGLA	diacylglycerol lipase alpha
8162562	0.0115	0.000828	-3.91176	-0.926367	-0.410615	LINC00476	long intergenic non-protein coding RNA 476
8102912	0.0115	0.000829	-3.91146	-0.927064	-0.806365	TBC1D9	TBC1 domain family member 9
8102993	0.0115	0.00083	-3.91065	-0.928938	-0.519112	GYPB	glycophorin B (MNS blood group)
7914334	0.0115	0.000831	3.91006	-0.930291	0.483324	SNRNP40	small nuclear ribonucleoprotein U5 subunit 40
7942783	0.0116	0.000833	-3.90917	-0.932336	-0.676981	AAMDC	adipogenesis associated Mth938 domain containing
7897119	0.0116	0.000834	3.90879	-0.933209	0.439558	FAM213B	family with sequence similarity 213 member B
8066136	0.0116	0.000835	3.90825	-0.934463	0.93209	RBL1	RB transcriptional corepressor like 1
8141094	0.0116	0.000836	-3.90799	-0.935069	-2.08756	PDK4	pyruvate dehydrogenase kinase 4
8131406	0.0116	0.000837	3.90748	-0.936236	0.508485	RAC1	ras-related C3 botulinum toxin substrate 1 (rho family, small GTP binding protein Rac1)
8024282	0.0116	0.000838	3.90654	-0.938405	0.424147	DAZAP1	DAZ associated protein 1
8065868	0.0116	0.00084	3.90584	-0.940013	0.660638	EIF6	eukaryotic translation initiation factor 6
8043322	0.0116	0.00084	3.90575	-0.940235	0.658287	ANAPC1P1///ANAPC1	anaphase promoting complex subunit 1 pseudogene 1///anaphase promoting complex subunit 1
7966878	0.0116	0.000842	3.90498	-0.941999	0.830363	CIT	citron rho-interacting serine/threonine kinase
8150962	0.0117	0.000845	-3.90309	-0.946352	-1.37441	TOX	thymocyte selection associated high mobility group box
8015806	0.0117	0.000845	3.90308	-0.946373	1.90051	ETV4	ETS variant 4
7910014	0.0117	0.000848	3.90188	-0.949154	0.564035	CNIH4	cornichon family AMPA receptor auxiliary protein 4
8031720	0.0117	0.000848	3.90186	-0.949191	0.55548	ZNF543	zinc finger protein 543
8064739	0.0117	0.000848	3.90154	-0.949932	0.525894	C20orf27	chromosome 20 open reading frame 27
7934920	0.0117	0.00085	3.90051	-0.952302	0.731631	LIPA	lipase A, lysosomal acid type
7919669	0.0118	0.000856	3.89801	-0.958073	1.13345	MTMR11	myotubularin related protein 11
7967794	0.0118	0.000861	3.89542	-0.964045	0.480959	ANKLE2	ankyrin repeat and LEM domain containing 2
8151032	0.0119	0.000864	3.89396	-0.967411	1.37224	GGH	gamma-glutamyl hydrolase
8153488	0.0119	0.000867	3.89225	-0.971344	0.681927	FAM83H	family with sequence similarity 83 member H
7906775	0.012	0.000872	3.89011	-0.976264	0.642312	HSPA7///HSPA6	heat shock protein family A (Hsp70) member 7///heat shock protein family A (Hsp70) member 6
8003962	0.012	0.000872	3.88979	-0.97701	0.337067	PLD2	phospholipase D2
8140650	0.012	0.000873	-3.88947	-0.977749	-1.21764	SEMA3E	semaphorin 3E
8124562	0.012	0.000874	-3.88889	-0.979078	-0.849778	ZSCAN31	zinc finger and SCAN domain containing 31
8097282	0.012	0.000876	3.88798	-0.981167	0.610985	SPRY1	sprouty RTK signaling antagonist 1
7941364	0.012	0.000879	3.88644	-0.984721	0.386285	PCNX3	pecanex homolog 3 (Drosophila)
8029624	0.012	0.000879	-3.88635	-0.984929	-0.385671	PPP1R37	protein phosphatase 1 regulatory subunit 37
7996393	0.0121	0.000882	3.88493	-0.988208	0.707399	CBFB	core-binding factor beta subunit
7947991	0.0121	0.000884	3.88434	-0.989554	0.639246	NUP160	nucleoporin 160
8114193	0.0121	0.000884	-3.88421	-0.989854	-0.539261	SAR1B	secretion associated Ras related GTPase 1B
8101126	0.0121	0.000886	3.88322	-0.992141	2.14649	CXCL10	C-X-C motif chemokine ligand 10
7921133	0.0121	0.000886	3.88322	-0.992152	0.566253	HDGF	hepatoma-derived growth factor
7909586	0.0121	0.000889	-3.88188	-0.99524	-0.653222	PPP2R5A	protein phosphatase 2 regulatory subunit B'alpha
8117608	0.0121	0.000889	3.88172	-0.995588	0.972736	HIST1H2AL///HIST1H2AL	histone cluster 1, H2al///histone cluster 1, H2al
8117600	0.0121	0.00089	3.88142	-0.996289	0.754496	HIST1H2BN///HIST1H2AK	histone cluster 1, H2bn///histone cluster 1, H2ak
8055303	0.0121	0.00089	-3.8813	-0.996561	-0.346268	ANKRD30BL	ankyrin repeat domain 30B-like
8114567	0.0122	0.000897	3.87822	-1.00366	0.396888	PFDN1	prefoldin subunit 1
8160935	0.0123	0.000902	3.87584	-1.00914	0.467042	FANCG	Fanconi anemia complementation group G
7967544	0.0123	0.000903	3.87498	-1.01112	1.05595	SCARB1	scavenger receptor class B member 1
7917593	0.0123	0.000904	-3.87469	-1.01179	-0.339831	GEMIN8P4	gem nuclear organelle associated protein 8 pseudogene 4
7902810	0.0123	0.000904	-3.87463	-1.01192	-1.0205	LMO4	LIM domain only 4
7924119	0.0123	0.000909	3.87249	-1.01685	0.776083	INTS7	integrator complex subunit 7
8101118	0.0123	0.000909	3.87247	-1.0169	1.93198	CXCL9	C-X-C motif chemokine ligand 9
8039937	0.0123	0.00091	-3.87192	-1.01818	-0.761596	CPTP	ceramide-1-phosphate transfer protein
7927280	0.0123	0.000911	-3.87136	-1.01946	-1.81013	CH17-360D5.1///NPY4R	neuropeptide Y receptor type 4-like///neuropeptide Y receptor Y4
8019031	0.0123	0.000911	3.87132	-1.01956	0.512157	TBC1D16	TBC1 domain family member 16
7947599	0.0124	0.000915	3.86953	-1.02367	0.4444	CHST1	carbohydrate sulfotransferase 1
8176644	0.0124	0.000916	-3.86924	-1.02435	-0.374952	TMSB4Y	thymosin beta 4, Y-linked
8083063	0.0124	0.000916	-3.8689	-1.02511	-0.642076	SLC25A36	solute carrier family 25 member 36
7905047	0.0124	0.000918	3.86833	-1.02643	1.68536	FCGR1CP///FCGR1B///FCGR1A	Fc fragment of IgG receptor Ic, pseudogene///Fc fragment of IgG receptor Ib///Fc fragment of IgG receptor Ia
8104220	0.0125	0.000923	3.866	-1.03179	0.665541	CEP72	centrosomal protein 72
8103769	0.0125	0.000923	-3.86594	-1.03194	-2.72127	HPGD	hydroxyprostaglandin dehydrogenase 15-(NAD)
8092800	0.0125	0.000924	-3.86551	-1.03293	-2.68649	ATP13A4	ATPase 13A4
8180337	0.0125	0.000924	-3.86523	-1.03357	-0.490991	ATF4	activating transcription factor 4
7979864	0.0125	0.000927	3.86425	-1.03582	0.427807	ERH	enhancer of rudimentary homolog (Drosophila)
8142061	0.0125	0.000928	3.86381	-1.03683	0.866775	PUS7	pseudouridylate synthase 7 (putative)
7955331	0.0126	0.000934	3.86096	-1.0434	0.427915	SMARCD1	SWI/SNF related, matrix associated, actin dependent regulator of chromatin, subfamily d, member 1
8003844	0.0126	0.000937	3.85956	-1.04662	0.835948	GSG2	germ cell associated 2, haspin
7937208	0.0126	0.000938	3.859	-1.04791	0.504796	FUOM	fucose mutarotase
8077993	0.0126	0.000939	3.85883	-1.04829	0.608647	TMEM43	transmembrane protein 43
8025672	0.0126	0.00094	-3.85831	-1.04949	-0.9282	SLC44A2	solute carrier family 44 member 2
7922410	0.0126	0.000941	3.85785	-1.05055	1.01248	SNORD44	small nucleolar RNA, C/D box 44
8147132	0.0126	0.000943	-3.85676	-1.05307	-3.09261	CA2	carbonic anhydrase 2
7992795	0.0127	0.000949	3.85416	-1.05906	0.547105	THOC6	THO complex 6
8019273	0.0128	0.000952	3.8529	-1.06194	0.693162	ALYREF	Aly/REF export factor
7975154	0.0128	0.000954	-3.85209	-1.0638	-0.444688	LINC00238	long intergenic non-protein coding RNA 238
7898833	0.0128	0.000956	3.85116	-1.06594	0.587597	KDM1A	lysine demethylase 1A
7923547	0.0128	0.000957	3.85048	-1.06751	2.3516	CHI3L1	chitinase 3 like 1
8118259	0.0128	0.00096	3.84945	-1.06989	0.810472	MSH5-SAPCD1///MSH5	MSH5-SAPCD1 readthrough (NMD candidate)///mutS homolog 5
8180261	0.0128	0.000961	3.84901	-1.07089	0.802105	LILRA6	leukocyte immunoglobulin like receptor A6
8145293	0.0129	0.000963	-3.84792	-1.0734	-2.4335	ADAM28	ADAM metallopeptidase domain 28
7910915	0.0129	0.000969	-3.84553	-1.07889	-1.59941	CHRM3	cholinergic receptor muscarinic 3
8089875	0.0129	0.000969	3.84523	-1.07958	1.24801	POLQ	DNA polymerase theta
8125887	0.0129	0.000969	3.84512	-1.07984	0.331521	TEAD3	TEA domain transcription factor 3
8092691	0.0129	0.00097	3.84488	-1.0804	1.09624	BCL6	B-cell CLL/lymphoma 6
8061529	0.0129	0.000971	3.84431	-1.0817	0.419309	REM1	RRAD and GEM like GTPase 1
7941822	0.013	0.000974	3.84334	-1.08394	0.353285	ANKRD13D	ankyrin repeat domain 13D
7948908	0.013	0.000974	3.84309	-1.08451	1.02882	SNHG1///SNORD26	small nucleolar RNA host gene 1///small nucleolar RNA, C/D box 26
8031999	0.013	0.000974	3.84301	-1.08471	0.702686	PLPP2	phospholipid phosphatase 2
8033564	0.013	0.000975	-3.84257	-1.0857	-0.449076	NDUFA7	NADH:ubiquinone oxidoreductase subunit A7
8061668	0.013	0.000977	3.84192	-1.0872	0.902338	HCK	HCK proto-oncogene, Src family tyrosine kinase
8180267	0.013	0.000977	3.84181	-1.08745	0.707523	EPPK1	epiplakin 1
8061706	0.013	0.000977	3.84168	-1.08776	0.79749	POFUT1	protein O-fucosyltransferase 1
7944375	0.013	0.00098	3.84053	-1.0904	0.523269	TRAPPC4	trafficking protein particle complex 4
7910387	0.013	0.000984	-3.83872	-1.09456	-1.03188	RHOU	ras homolog family member U
7975081	0.0131	0.000987	-3.83741	-1.09757	-0.916834	PPP1R36	protein phosphatase 1 regulatory subunit 36
8144656	0.0131	0.000991	-3.83602	-1.10078	-1.05788	C8orf49	chromosome 8 open reading frame 49
8095216	0.0131	0.000991	3.83596	-1.1009	0.696533	KIAA1211	KIAA1211
7928944	0.0131	0.000994	3.83461	-1.10401	1.28776	PAPSS2	3'-phosphoadenosine 5'-phosphosulfate synthase 2
8015124	0.0132	0.000998	-3.83284	-1.10809	-3.52811	KRT20	keratin 20
8067722	0.0132	0.000998	3.83281	-1.10814	0.642623	STMN3	stathmin 3
8106354	0.0132	0.000999	-3.83245	-1.10898	-1.14601	IQGAP2	IQ motif containing GTPase activating protein 2
7995806	0.0132	0.001	-3.83165	-1.11082	-1.12593	MT1A	metallothionein 1A
8077270	0.0132	0.001	-3.83154	-1.11108	-1.148	CHL1	cell adhesion molecule L1 like
8136115	0.0132	0.001	3.83109	-1.1121	1.4737	STRIP2	striatin interacting protein 2
7945680	0.0132	0.001	3.83038	-1.11373	2.28641	H19///RPS12	H19, imprinted maternally expressed transcript (non-protein coding)///ribosomal protein S12
7955179	0.0132	0.00101	3.82982	-1.11503	0.522678	TUBA1C	tubulin alpha 1c
8180255	0.0132	0.00101	3.82872	-1.11756	1.49792	HIST2H4B	histone cluster 2, H4b
8180321	0.0132	0.00101	3.82872	-1.11756	1.49792	HIST2H4A	histone cluster 2, H4a
8039044	0.0133	0.00101	-3.82801	-1.1192	-1.07439	ZNF415	zinc finger protein 415
8007931	0.0133	0.00101	3.82739	-1.12062	0.77008	ITGB3	integrin subunit beta 3
7976681	0.0133	0.00101	-3.82608	-1.12363	-0.299951	CYP46A1	cytochrome P450 family 46 subfamily A member 1
7981949	0.0134	0.00102	-3.82424	-1.12785	-1.92486	SNORD116-1	small nucleolar RNA, C/D box 116-1
8013696	0.0134	0.00102	3.82422	-1.1279	0.392939	KIAA0100	KIAA0100
8103206	0.0134	0.00102	-3.82203	-1.13292	-0.53948	FBXW7	F-box and WD repeat domain containing 7
7966150	0.0134	0.00103	3.82139	-1.13439	0.674093	SSH1	slingshot protein phosphatase 1
8096004	0.0134	0.00103	3.82128	-1.13465	0.587702	BMP2K	BMP2 inducible kinase
7961440	0.0134	0.00103	3.8203	-1.13691	1.03676	PLBD1	phospholipase B domain containing 1
8016094	0.0134	0.00103	3.8201	-1.13738	0.80692	GJC1	gap junction protein gamma 1
7981960	0.0135	0.00103	-3.81917	-1.13949	-2.1824	SNORD116-6	small nucleolar RNA, C/D box 116-6
7948898	0.0135	0.00103	3.8191	-1.13967	0.982729	SNHG1///SNORD31	small nucleolar RNA host gene 1///small nucleolar RNA, C/D box 31
7901969	0.0135	0.00103	-3.81857	-1.14089	-1.1904	ROR1	receptor tyrosine kinase like orphan receptor 1
8106827	0.0137	0.00105	-3.81258	-1.15465	-0.530724	ADGRV1	adhesion G protein-coupled receptor V1
8166525	0.0137	0.00105	3.81163	-1.15683	0.657736	POLA1	DNA polymerase alpha 1, catalytic subunit
7922095	0.0137	0.00105	-3.81138	-1.1574	-1.0095	MPC2	mitochondrial pyruvate carrier 2
8164328	0.0137	0.00105	-3.81127	-1.15766	-0.528451	PIP5KL1	phosphatidylinositol-4-phosphate 5-kinase like 1
8156026	0.0137	0.00105	3.80978	-1.16108	0.831755	CEP78	centrosomal protein 78
7905085	0.0137	0.00105	3.80941	-1.16192	1.02554	HIST2H3D///HIST2H3A///HIST2H3C	histone cluster 2, H3d///histone cluster 2, H3a///histone cluster 2, H3c
7919614	0.0137	0.00105	3.80941	-1.16192	1.02554	HIST2H3D///HIST2H3A///HIST2H3C	histone cluster 2, H3d///histone cluster 2, H3a///histone cluster 2, H3c
8004485	0.0138	0.00106	3.80823	-1.16463	0.347282	SENP3-EIF4A1///SENP3	SENP3-EIF4A1 readthrough (NMD candidate)///SUMO1/sentrin/SMT3 specific peptidase 3
8062844	0.0138	0.00106	3.80802	-1.16513	0.621135	TTPAL	alpha tocopherol transfer protein like
8116579	0.0138	0.00106	-3.80703	-1.1674	-1.00111	FOXQ1	forkhead box Q1
8168215	0.0138	0.00106	3.80605	-1.16964	0.389729	MED12	mediator complex subunit 12
8060030	0.0138	0.00106	3.80591	-1.16997	0.407317	HDAC4	histone deacetylase 4
7959500	0.0138	0.00106	-3.80575	-1.17033	-0.810866	HIP1R	huntingtin interacting protein 1 related
7901687	0.0138	0.00107	-3.80476	-1.1726	-0.342517	TMEM61	transmembrane protein 61
8121685	0.0139	0.00107	3.80348	-1.17555	0.713693	DCBLD1	discoidin, CUB and LCCL domain containing 1
7914834	0.0139	0.00107	3.80346	-1.1756	0.503061	PSMB2	proteasome subunit beta 2
7984259	0.0139	0.00107	-3.80313	-1.17636	-0.836962	RNU5B-1	RNA, U5B small nuclear 1
7982552	0.0139	0.00107	-3.80258	-1.17762	-0.249269	TMCO5A	transmembrane and coiled-coil domains 5A
7978846	0.0139	0.00107	3.80181	-1.17938	0.99768	POLE2	DNA polymerase epsilon 2, accessory subunit
8155734	0.0139	0.00108	-3.80113	-1.18094	-1.78698	FAM189A2	family with sequence similarity 189 member A2
7905974	0.014	0.00108	3.79946	-1.18478	0.673105	HCN3	hyperpolarization activated cyclic nucleotide gated potassium channel 3
8167973	0.014	0.00108	3.79915	-1.18549	2.2508	HEPH	hephaestin
8162706	0.014	0.00109	-3.79636	-1.19189	-0.354297	TRMO	tRNA methyltransferase O
7959153	0.0141	0.00109	-3.79599	-1.19275	-0.538562	COX6A1	cytochrome c oxidase subunit 6A1
7926283	0.0141	0.00109	-3.79566	-1.1935	-0.29446	PRPF18	pre-mRNA processing factor 18
8088560	0.0141	0.00109	3.79527	-1.19439	1.08249	ADAMTS9	ADAM metallopeptidase with thrombospondin type 1 motif 9
7939184	0.0141	0.00109	3.79358	-1.19828	0.552243	TCP11L1	t-complex 11 like 1
7912056	0.0141	0.0011	3.79269	-1.20032	0.484114	PLEKHG5	pleckstrin homology and RhoGEF domain containing G5
8104758	0.0141	0.0011	-3.79231	-1.20119	-0.730323	NPR3	natriuretic peptide receptor 3
8178095	0.0141	0.0011	3.79224	-1.20136	1.32438	C2	complement component 2
8179331	0.0141	0.0011	3.79224	-1.20136	1.32438	C2	complement component 2
7969640	0.0141	0.0011	-3.79139	-1.2033	-0.482942	CLDN10	claudin 10
8135069	0.0142	0.0011	3.78993	-1.20666	2.09741	SERPINE1	serpin family E member 1
8071434	0.0142	0.00111	3.78915	-1.20844	0.387734	CRKL	CRK like proto-oncogene, adaptor protein
8032284	0.0142	0.00111	-3.78908	-1.20861	-0.534053	UQCR11	ubiquinol-cytochrome c reductase, complex III subunit XI
8112020	0.0142	0.00111	-3.78819	-1.21065	-0.476897	MOCS2	molybdenum cofactor synthesis 2
8026926	0.0142	0.00111	3.7874	-1.21247	0.582253	MAST3	microtubule associated serine/threonine kinase 3
8025951	0.0142	0.00111	-3.78731	-1.21266	-0.290196	ZNF491	zinc finger protein 491
8047738	0.0142	0.00111	3.78718	-1.21297	1.27673	NRP2	neuropilin 2
8082058	0.0142	0.00111	-3.78674	-1.21398	-0.822792	CSTA	cystatin A
7915896	0.0142	0.00111	-3.78663	-1.21424	-0.47865	CYP4Z2P	cytochrome P450 family 4 subfamily Z member 2, pseudogene
7990231	0.0142	0.00111	3.78652	-1.21448	0.37189	ADPGK	ADP dependent glucokinase
8038202	0.0142	0.00111	-3.78616	-1.21531	-0.844491	BCAT2	branched chain amino acid transaminase 2
7914112	0.0142	0.00111	3.78608	-1.21548	0.821084	FGR	FGR proto-oncogene, Src family tyrosine kinase
8152582	0.0143	0.00112	3.78496	-1.21805	1.00716	DSCC1	DNA replication and sister chromatid cohesion 1
8061094	0.0143	0.00112	-3.7843	-1.21957	-0.536361	PCSK2	proprotein convertase subtilisin/kexin type 2
7905395	0.0143	0.00112	3.78361	-1.22116	0.584113	PSMB4	proteasome subunit beta 4
7971615	0.0143	0.00112	3.7834	-1.22164	0.668568	EBPL	emopamil binding protein like
7902883	0.0144	0.00113	3.78154	-1.22591	0.401608	LRRC8D	leucine rich repeat containing 8 family member D
7936968	0.0144	0.00113	3.781	-1.22714	1.95918	ADAM12	ADAM metallopeptidase domain 12
8031483	0.0144	0.00113	3.78023	-1.22892	0.444888	RPL28	ribosomal protein L28
7979473	0.0144	0.00113	-3.77873	-1.23235	-1.17308	DHRS7	dehydrogenase/reductase 7
8021169	0.0145	0.00114	3.77793	-1.23419	1.6995	LIPG	lipase G, endothelial type
7928171	0.0145	0.00114	3.77673	-1.23693	0.822941	SGPL1	sphingosine-1-phosphate lyase 1
8167270	0.0145	0.00114	3.77606	-1.23847	0.602943	FTSJ1	FtsJ RNA methyltransferase homolog 1 (E. coli)
7934477	0.0145	0.00114	3.77585	-1.23895	0.715485	CAMK2G	calcium/calmodulin dependent protein kinase II gamma
7902290	0.0145	0.00114	-3.77577	-1.23914	-1.10643	CTH	cystathionine gamma-lyase
8016628	0.0145	0.00114	3.77557	-1.23959	0.311507	PPP1R9B	protein phosphatase 1 regulatory subunit 9B
8148208	0.0145	0.00114	3.77552	-1.23972	0.793394	FAM91A1	family with sequence similarity 91 member A1
8088106	0.0145	0.00114	3.77465	-1.24171	0.752881	TKT	transketolase
7951485	0.0146	0.00115	3.7732	-1.24503	0.886715	SLC35F2	solute carrier family 35 member F2
8156295	0.0146	0.00115	-3.7728	-1.24594	-0.407886	SECISBP2	SECIS binding protein 2
7898328	0.0146	0.00115	3.77244	-1.24677	0.255794	SZRD1	SUZ RNA binding domain containing 1
8159036	0.0146	0.00115	-3.77222	-1.24728	-0.343268	ADAMTS13	ADAM metallopeptidase with thrombospondin type 1 motif 13
8176570	0.0146	0.00115	-3.77203	-1.24772	-0.691783	DUX4	double homeobox 4
8173506	0.0146	0.00115	3.77134	-1.2493	0.757125	ERCC6L	ERCC excision repair 6 like, spindle assembly checkpoint helicase
8158240	0.0146	0.00115	-3.77111	-1.24982	-0.740852	TMSB4XP6///TMSB4XP2///TMSB4XP1///TMSB4X	thymosin beta 4, X-linked pseudogene 6///thymosin beta 4, X-linked pseudogene 2///thymosin beta 4, X-linked pseudogene 1///thymosin beta 4, X-linked
8108475	0.0146	0.00116	-3.7708	-1.25053	-0.546868	IGIP	IgA inducing protein
8118324	0.0146	0.00116	3.77001	-1.25235	1.31779	C2	complement component 2
7939738	0.0146	0.00116	3.76976	-1.25292	0.763032	DDB2	damage specific DNA binding protein 2
7937802	0.0146	0.00116	3.76955	-1.2534	0.511914	CD81	CD81 molecule
8148850	0.0146	0.00116	3.76938	-1.25379	0.606279	ADCK5	aarF domain containing kinase 5
7998190	0.0147	0.00117	-3.76674	-1.25985	-0.326592	RGS11	regulator of G-protein signaling 11
8044933	0.0147	0.00117	3.76636	-1.26071	0.641993	GLI2	GLI family zinc finger 2
7896917	0.0147	0.00117	-3.7662	-1.26109	-0.61878	CPTP	ceramide-1-phosphate transfer protein
8026564	0.0147	0.00117	-3.76469	-1.26456	-0.780894	KLF2	Kruppel like factor 2
8032365	0.0148	0.00118	3.76353	-1.26721	0.476057	KLF16	Kruppel like factor 16
8044021	0.0148	0.00118	-3.76345	-1.2674	-1.5821	IL1RL1	interleukin 1 receptor like 1
7952274	0.0148	0.00118	3.76303	-1.26835	0.782718	NECTIN1	nectin cell adhesion molecule 1
7947694	0.0148	0.00118	3.76229	-1.27005	0.648114	CKAP5	cytoskeleton associated protein 5
8024273	0.0148	0.00118	-3.76135	-1.2722	-0.600383	NDUFS7	NADH:ubiquinone oxidoreductase core subunit S7
7927146	0.0148	0.00118	3.76076	-1.27357	0.73824	CSGALNACT2	chondroitin sulfate N-acetylgalactosaminyltransferase 2
8039226	0.0148	0.00118	3.76057	-1.27399	0.878966	LILRA3	leukocyte immunoglobulin like receptor A3
7902913	0.0148	0.00119	3.75979	-1.27578	0.926109	CDC7	cell division cycle 7
8027956	0.0148	0.00119	3.75964	-1.27614	0.328615	KMT2B	lysine methyltransferase 2B
8154733	0.0149	0.00119	-3.75807	-1.27972	-0.562177	ACO1	aconitase 1
8097957	0.0149	0.00119	3.75733	-1.28141	1.31124	GUCY1A3	guanylate cyclase 1 soluble subunit alpha
8075423	0.0149	0.00119	3.7568	-1.28263	0.700576	DUSP18	dual specificity phosphatase 18
7920984	0.0149	0.00119	3.75669	-1.28288	0.879533	CCT3	chaperonin containing TCP1 subunit 3
8097098	0.0149	0.00119	-3.75663	-1.28303	-1.00765	USP53	ubiquitin specific peptidase 53
7985786	0.0149	0.0012	3.75595	-1.28458	0.517985	ACAN	aggrecan
7919715	0.0149	0.0012	3.7557	-1.28516	1.12203	ANP32E	acidic nuclear phosphoprotein 32 family member E
8166805	0.0149	0.0012	3.75548	-1.28566	0.588101	ATP6AP2	ATPase H+ transporting accessory protein 2
8180200	0.0149	0.0012	-3.75506	-1.28662	-0.675672	ZNF493	zinc finger protein 493
7974214	0.0149	0.0012	-3.75481	-1.28719	-1.24268	KLHDC1	kelch domain containing 1
7955156	0.015	0.0012	-3.75433	-1.28829	-0.293884	CCDC65	coiled-coil domain containing 65
8118116	0.015	0.0012	3.754	-1.28904	0.769047	MICB	MHC class I polypeptide-related sequence B
7922406	0.015	0.0012	3.75335	-1.29055	0.980154	SNORD79	small nucleolar RNA, C/D box 79
8049961	0.015	0.00121	-3.75228	-1.29298	-0.58316	LOC728323///FBXO25	uncharacterized LOC728323///F-box protein 25
7959123	0.015	0.00121	-3.75123	-1.2954	-0.716255	PRKAB1	protein kinase AMP-activated non-catalytic subunit beta 1
7949619	0.015	0.00121	3.75108	-1.29574	0.557114	SLC29A2	solute carrier family 29 member 2
8082066	0.015	0.00121	-3.751	-1.29592	-0.726105	FAM162A	family with sequence similarity 162 member A
8152079	0.015	0.00121	3.75006	-1.29807	0.390488	PABPC1	poly(A) binding protein cytoplasmic 1
7946323	0.0151	0.00122	-3.74902	-1.30047	-0.839393	OR5P2	olfactory receptor family 5 subfamily P member 2
8052956	0.0152	0.00123	-3.74553	-1.30845	-0.718061	EXOC6B	exocyst complex component 6B
8110289	0.0152	0.00123	3.74551	-1.3085	0.354739	NSD1	nuclear receptor binding SET domain protein 1
8099797	0.0152	0.00123	-3.74463	-1.31052	-0.731459	RELL1	RELT like 1
7901426	0.0153	0.00123	-3.74296	-1.31435	-0.419949	ZFYVE9	zinc finger FYVE-type containing 9
8025429	0.0153	0.00124	3.74198	-1.31659	0.433934	HNRNPM	heterogeneous nuclear ribonucleoprotein M
8025788	0.0153	0.00124	3.74099	-1.31886	0.437654	SMARCA4	SWI/SNF related, matrix associated, actin dependent regulator of chromatin, subfamily a, member 4
8013753	0.0153	0.00124	3.74073	-1.31945	0.873809	NARR///RAB34	nine-amino acid residue-repeats///RAB34, member RAS oncogene family
7901993	0.0154	0.00124	-3.73972	-1.32176	-0.968016	CACHD1	cache domain containing 1
8153876	0.0154	0.00124	3.73961	-1.32201	0.565257	ARHGAP39	Rho GTPase activating protein 39
8091780	0.0155	0.00125	-3.73648	-1.32918	-1.0207	B3GALNT1	beta-1,3-N-acetylgalactosaminyltransferase 1 (globoside blood group)
8166243	0.0155	0.00126	-3.73561	-1.33117	-1.22384	REPS2	RALBP1 associated Eps domain containing 2
8026830	0.0155	0.00126	3.73517	-1.33218	0.516069	FCHO1	FCH domain only 1
7912638	0.0155	0.00126	-3.73509	-1.33235	-0.96224	TMEM51-AS1	TMEM51 antisense RNA 1
8031913	0.0155	0.00126	3.73476	-1.33312	0.500206	TRIM28	tripartite motif containing 28
8037430	0.0155	0.00126	-3.73383	-1.33525	-0.565312	ZNF404	zinc finger protein 404
8008388	0.0155	0.00126	-3.73328	-1.33651	-0.860081	SPATA20	spermatogenesis associated 20
8016487	0.0155	0.00126	3.73292	-1.33734	0.743848	HOXB13	homeobox B13
7979250	0.0155	0.00126	3.73289	-1.33739	0.466705	CNIH1	cornichon family AMPA receptor auxiliary protein 1
7993267	0.0156	0.00127	-3.73154	-1.34049	-1.32491	TNFRSF17	TNF receptor superfamily member 17
8126279	0.0157	0.00128	3.72774	-1.3492	0.933142	TREM2	triggering receptor expressed on myeloid cells 2
7923976	0.0157	0.00128	-3.72739	-1.34998	-0.75456	C1orf132///MIR29B2	chromosome 1 open reading frame 132///microRNA 29b-2
8070574	0.0157	0.00128	-3.72694	-1.35103	-4.24359	TFF2	trefoil factor 2
7991777	0.0157	0.00128	3.72632	-1.35244	0.937498	C4orf46	chromosome 4 open reading frame 46
7945539	0.0157	0.00128	3.72601	-1.35314	0.359341	SLC25A22	solute carrier family 25 member 22
7988444	0.0157	0.00128	-3.7259	-1.35339	-1.58799	MYEF2	myelin expression factor 2
8118174	0.0157	0.00129	3.7254	-1.35453	0.401434	PRRC2A	proline rich coiled-coil 2A
7920258	0.0158	0.00129	3.72321	-1.35955	0.737651	S100A6	S100 calcium binding protein A6
7911993	0.0158	0.00129	3.72301	-1.36002	0.421453	ICMT	isoprenylcysteine carboxyl methyltransferase
7948161	0.0158	0.00129	-3.72293	-1.36018	-0.561298	OR5G5P	olfactory receptor family 5 subfamily G member 5 pseudogene
8129099	0.0158	0.00129	-3.72286	-1.36035	-0.406903	TSPYL1	TSPY like 1
8053142	0.0158	0.0013	3.72134	-1.36384	0.921527	RTKN	rhotekin
7938231	0.0158	0.0013	-3.72129	-1.36395	-1.16962	PPFIBP2	PPFIA binding protein 2
8009502	0.0159	0.0013	3.72048	-1.36581	1.21345	KCNJ2	potassium voltage-gated channel subfamily J member 2
8116848	0.0159	0.0013	3.71991	-1.36711	0.788334	PAK1IP1	PAK1 interacting protein 1
8027908	0.0159	0.0013	3.71988	-1.36718	0.267342	RBM42	RNA binding motif protein 42
8068401	0.0159	0.00131	-3.71829	-1.37081	-0.929543	CBR1	carbonyl reductase 1
7950374	0.0159	0.00131	3.71813	-1.37118	0.602212	P4HA3	prolyl 4-hydroxylase subunit alpha 3
8147777	0.016	0.00132	3.71531	-1.37763	1.09684	CTHRC1	collagen triple helix repeat containing 1
8007441	0.016	0.00132	3.71502	-1.3783	0.285777	RPL27///RPL27	ribosomal protein L27///ribosomal protein L27
7904469	0.016	0.00132	3.71455	-1.37937	0.742765	SRGAP2D///SRGAP2C///SRGAP2B///SRGAP2	SLIT-ROBO Rho GTPase activating protein 2D (pseudogene)///SLIT-ROBO Rho GTPase activating protein 2C///SLIT-ROBO Rho GTPase activating protein 2B///SLIT-ROBO Rho GTPase activating protein 2
7946401	0.016	0.00132	-3.71382	-1.38103	-0.650703	ST5	suppression of tumorigenicity 5
8096147	0.016	0.00132	-3.71367	-1.38139	-0.361667	WDFY3-AS2	WDFY3 antisense RNA 2
8091799	0.016	0.00132	-3.71361	-1.38151	-3.02823	SPTSSB	serine palmitoyltransferase small subunit B
8055426	0.016	0.00132	3.71332	-1.38217	0.813921	MCM6	minichromosome maintenance complex component 6
8069711	0.0161	0.00133	-3.7117	-1.38588	-0.571283	LTN1	listerin E3 ubiquitin protein ligase 1
[truncated: 20,196 more rows]
